# Supplementary material for: Inference of transcriptome signatures of Escherichia coli in long-term stationary phase
Source: Sci Rep. 2023 Apr 6;13:5647. doi: 10.1038/s41598-023-32525-4 (PMC10079935; doi:10.1038/s41598-023-32525-4)
Supplement: Supplementary file 1 — Supplementary Information 1. [file 41598_2023_32525_MOESM1_ESM.xlsx]

## Sheet: Data S1
Inference of transcriptome signatures of Escherichia coli in long-term stationary phase, Sotaro Takano, Hiromi Takahashi, Yoshie Yama, Ryo Miyazaki, Chikara Furusawa and Saburo Tsuru
Data S1. Lists of gene members in GO terms used in this study. We downloaded the original data from http://www.biocyc.org and used it with slight modifications.
gene	GO number
UMUC	GO:0000012
CAS3	GO:0000014
ENO	GO:0000015
RDGC	GO:0000018
MUTS	GO:0000018
MUTH	GO:0000018
MUTL	GO:0000018
YIHQ	GO:0000023
MALZ	GO:0000023
MALQ	GO:0000025
RPLT	GO:0000027
RLME	GO:0000027
DBPA	GO:0000027
DEAD	GO:0000027
SRMB	GO:0000027
RPLE	GO:0000027
RLUD	GO:0000027
DER	GO:0000027
RPSS	GO:0000028
RPSG	GO:0000028
RPSP	GO:0000028
RSMA	GO:0000028
RIMM	GO:0000028
RIMP	GO:0000028
ARNT	GO:0000030
AGAA	GO:0000034
ADED	GO:0000034
ACPP	GO:0000035
ACPP	GO:0000036
MODC	GO:0000041
ALAS	GO:0000049
YAJQ	GO:0000049
TRUA	GO:0000049
SELB	GO:0000049
TRMA	GO:0000049
DUSC	GO:0000049
RLMN	GO:0000049
TMCA	GO:0000049
TSAC	GO:0000049
ARFA	GO:0000049
THII	GO:0000049
RPLP	GO:0000049
CCA	GO:0000049
RNPA	GO:0000049
RPH	GO:0000049
RPLA	GO:0000049
RPLE	GO:0000049
RPMG	GO:0000049
RPSG	GO:0000049
RPSI	GO:0000049
RPSJ	GO:0000049
RPSL	GO:0000049
RPSM	GO:0000049
RPSS	GO:0000049
DUSB	GO:0000049
MNMA	GO:0000049
DUSA	GO:0000049
RPMA	GO:0000049
YGJH	GO:0000049
GLTX	GO:0000049
METG	GO:0000049
PHES	GO:0000049
PHET	GO:0000049
ETTA	GO:0000049
ARGG	GO:0000050
CARB	GO:0000050
CARA	GO:0000050
ARGF	GO:0000050
ARGI	GO:0000050
YGEW	GO:0000050
ARGG	GO:0000053
FADE	GO:0000062
CAIA	GO:0000062
FIXB	GO:0000062
AIDB	GO:0000062
YDIO	GO:0000062
YDIR	GO:0000062
FADR	GO:0000062
CSDA	GO:0000096
YIJE	GO:0000099
MMUP	GO:0000100
YIJE	GO:0000101
YJEH	GO:0000102
CYSU	GO:0000103
CYSW	GO:0000103
YBBN	GO:0000103
TRXA	GO:0000103
TRXC	GO:0000103
CYSC	GO:0000103
CYSJ	GO:0000103
CYSI	GO:0000103
CYSD	GO:0000103
CYSN	GO:0000103
CYSZ	GO:0000103
CYSQ	GO:0000103
FRDB	GO:0000104
FRDA	GO:0000104
FRDC	GO:0000104
FRDD	GO:0000104
SDHC	GO:0000104
SDHD	GO:0000104
SDHA	GO:0000104
HISG	GO:0000105
HISF	GO:0000105
HISH	GO:0000105
HISD	GO:0000105
HISB	GO:0000105
HISA	GO:0000105
FOLD	GO:0000105
HISI	GO:0000105
HISC	GO:0000105
HISL	GO:0000105
HISF	GO:0000107
HISH	GO:0000107
RECA	GO:0000150
PINR	GO:0000150
PINQ	GO:0000150
PINE	GO:0000150
YAGL	GO:0000150
YBCK	GO:0000150
RSMA	GO:0000154
DGCE	GO:0000155
BAES	GO:0000155
QSEC	GO:0000155
RCSC	GO:0000155
RSTB	GO:0000155
CUSS	GO:0000155
ARCB	GO:0000155
ATOS	GO:0000155
CREC	GO:0000155
DPIB	GO:0000155
GLRK	GO:0000155
KDPD	GO:0000155
PHOR	GO:0000155
GLNL	GO:0000155
BARA	GO:0000155
CPXA	GO:0000155
EVGS	GO:0000155
NARX	GO:0000155
UHPB	GO:0000155
HELD	GO:0000155
ARGK	GO:0000155
YEHU	GO:0000155
DGCM	GO:0000155
DOSP	GO:0000155
YEDV	GO:0000155
YPDA	GO:0000155
BASS	GO:0000155
CHEA	GO:0000155
DCUS	GO:0000155
ENVZ	GO:0000155
ZRAS	GO:0000155
NARQ	GO:0000155
PHOQ	GO:0000155
TORS	GO:0000155
NORR	GO:0000156
PSPF	GO:0000156
RTCR	GO:0000156
PRPR	GO:0000156
DHAR	GO:0000156
HYFR	GO:0000156
YGEV	GO:0000156
FIS	GO:0000156
TYRR	GO:0000156
FHLA	GO:0000156
GLNG	GO:0000156
ATOC	GO:0000156
OMPR	GO:0000156
DPIA	GO:0000156
ARCA	GO:0000156
TORR	GO:0000156
BASR	GO:0000156
ZRAR	GO:0000156
UVRY	GO:0000156
CHEB	GO:0000156
PHOB	GO:0000156
QSEB	GO:0000156
GLRR	GO:0000156
NORR	GO:0000160
PSPF	GO:0000160
RTCR	GO:0000160
DGCE	GO:0000160
PRPR	GO:0000160
DHAR	GO:0000160
HYFR	GO:0000160
YGEV	GO:0000160
FIS	GO:0000160
TYRR	GO:0000160
FHLA	GO:0000160
GLNG	GO:0000160
ATOC	GO:0000160
QSEC	GO:0000160
RCSC	GO:0000160
CHEA	GO:0000160
ENVZ	GO:0000160
OMPR	GO:0000160
DCUS	GO:0000160
CUSS	GO:0000160
CUSR	GO:0000160
DPIA	GO:0000160
ARCB	GO:0000160
BASS	GO:0000160
ARCA	GO:0000160
ATOS	GO:0000160
CREC	GO:0000160
YEHT	GO:0000160
DPIB	GO:0000160
GLRK	GO:0000160
PHOR	GO:0000160
GLNL	GO:0000160
BARA	GO:0000160
BASR	GO:0000160
CHEY	GO:0000160
CPXA	GO:0000160
EVGS	GO:0000160
ZRAR	GO:0000160
ZRAS	GO:0000160
NARX	GO:0000160
PHOQ	GO:0000160
RSTB	GO:0000160
UHPB	GO:0000160
UVRY	GO:0000160
HELD	GO:0000160
FIMZ	GO:0000160
GLRR	GO:0000160
ARGK	GO:0000160
YEHU	GO:0000160
RSSB	GO:0000160
RCSD	GO:0000160
DGCM	GO:0000160
DOSP	GO:0000160
YEDV	GO:0000160
YEDW	GO:0000160
YPDA	GO:0000160
YPDB	GO:0000160
YQEI	GO:0000160
YGEH	GO:0000160
QSEB	GO:0000160
KDPD	GO:0000160
CADC	GO:0000160
RCSB	GO:0000160
TORR	GO:0000160
BAER	GO:0000160
BAES	GO:0000160
CHEB	GO:0000160
CPXR	GO:0000160
CREB	GO:0000160
DCUR	GO:0000160
EVGA	GO:0000160
KDPE	GO:0000160
NARL	GO:0000160
NARP	GO:0000160
NARQ	GO:0000160
PHOB	GO:0000160
PHOP	GO:0000160
RSTA	GO:0000160
TORS	GO:0000160
UHPA	GO:0000160
UHPC	GO:0000160
TRPE	GO:0000162
TRPD	GO:0000162
TRPC	GO:0000162
TRPA	GO:0000162
TRPB	GO:0000162
TRPL	GO:0000162
CARB	GO:0000166
AROE	GO:0000166
YDIB	GO:0000166
HSCA	GO:0000166
COPA	GO:0000166
KDPB	GO:0000166
MGTA	GO:0000166
ZNTA	GO:0000166
METN	GO:0000166
ARAG	GO:0000166
ARTP	GO:0000166
BTUD	GO:0000166
CCMA	GO:0000166
CYDD	GO:0000166
CYSA	GO:0000166
DPPD	GO:0000166
DPPF	GO:0000166
FECE	GO:0000166
FEPC	GO:0000166
FHUC	GO:0000166
FTSE	GO:0000166
GLNQ	GO:0000166
GLTL	GO:0000166
HISP	GO:0000166
LIVF	GO:0000166
LIVG	GO:0000166
MACB	GO:0000166
MALK	GO:0000166
MDLA	GO:0000166
MDLB	GO:0000166
MGLA	GO:0000166
MODC	GO:0000166
MODF	GO:0000166
NIKD	GO:0000166
NIKE	GO:0000166
OPPD	GO:0000166
OPPF	GO:0000166
PHNC	GO:0000166
PHNK	GO:0000166
POTA	GO:0000166
POTG	GO:0000166
PROV	GO:0000166
PSTB	GO:0000166
RBSA	GO:0000166
SAPD	GO:0000166
SAPF	GO:0000166
THIQ	GO:0000166
TAUB	GO:0000166
UGPC	GO:0000166
UUP	GO:0000166
XYLG	GO:0000166
YADG	GO:0000166
AFUC	GO:0000166
YBBA	GO:0000166
FETA	GO:0000166
YBHF	GO:0000166
SSUB	GO:0000166
LOLD	GO:0000166
YCJV	GO:0000166
YDCT	GO:0000166
YDDA	GO:0000166
DDPF	GO:0000166
DDPD	GO:0000166
LSRA	GO:0000166
YEHX	GO:0000166
YEJF	GO:0000166
LPTB	GO:0000166
YHDZ	GO:0000166
YHES	GO:0000166
ALSA	GO:0000166
GSIA	GO:0000166
YNJD	GO:0000166
YPHE	GO:0000166
MLAF	GO:0000166
YTFR	GO:0000166
ZNUC	GO:0000166
CYDC	GO:0000166
YOJI	GO:0000166
FEOB	GO:0000166
KEFC	GO:0000166
FRUK	GO:0000166
UBIB	GO:0000166
PFKA	GO:0000166
PFKB	GO:0000166
AAS	GO:0000166
ACKA	GO:0000166
ARGB	GO:0000166
ACS	GO:0000166
FADD	GO:0000166
ADK	GO:0000166
CYAA	GO:0000166
PURA	GO:0000166
CYSC	GO:0000166
PURM	GO:0000166
ALAS	GO:0000166
ARGS	GO:0000166
ARGG	GO:0000166
AROK	GO:0000166
AROL	GO:0000166
ASNS	GO:0000166
ASNA	GO:0000166
ASNB	GO:0000166
THRA	GO:0000166
METL	GO:0000166
LYSC	GO:0000166
ASPS	GO:0000166
ATOS	GO:0000166
ATPA	GO:0000166
ATPD	GO:0000166
HISG	GO:0000166
ACCC	GO:0000166
BIRA	GO:0000166
ACCA	GO:0000166
ACCD	GO:0000166
CARA	GO:0000166
CITC	GO:0000166
CMK	GO:0000166
BTUR	GO:0000166
COBU	GO:0000166
CPDB	GO:0000166
CREC	GO:0000166
PYRG	GO:0000166
CYSD	GO:0000166
CYSN	GO:0000166
CYSS	GO:0000166
DDLA	GO:0000166
DDLB	GO:0000166
DGOK	GO:0000166
KDGK	GO:0000166
BIOD	GO:0000166
DGKA	GO:0000166
TMK	GO:0000166
YJIA	GO:0000166
CCA	GO:0000166
MOEB	GO:0000166
CLPA	GO:0000166
CLPB	GO:0000166
CLPX	GO:0000166
DBPA	GO:0000166
DEAD	GO:0000166
DNAB	GO:0000166
DNAC	GO:0000166
DNAK	GO:0000166
DNAX	GO:0000166
ERA	GO:0000166
FFH	GO:0000166
FIC	GO:0000166
FTSY	GO:0000166
FTSZ	GO:0000166
FUSA	GO:0000166
GYRA	GO:0000166
GYRB	GO:0000166
HELD	GO:0000166
HFLX	GO:0000166
HIPA	GO:0000166
HSDR	GO:0000166
HTPG	GO:0000166
HYPB	GO:0000166
INFB	GO:0000166
KDPC	GO:0000166
LEPA	GO:0000166
LON	GO:0000166
MAZG	GO:0000166
MCRB	GO:0000166
MIAA	GO:0000166
MIND	GO:0000166
GROL	GO:0000166
MRP	GO:0000166
MSBA	GO:0000166
MUKB	GO:0000166
MUTS	GO:0000166
NUSA	GO:0000166
PARE	GO:0000166
PCNB	GO:0000166
PHNN	GO:0000166
PHR	GO:0000166
POLB	GO:0000166
PRIA	GO:0000166
RECA	GO:0000166
RECB	GO:0000166
RECC	GO:0000166
RECD	GO:0000166
RECF	GO:0000166
RECG	GO:0000166
RECN	GO:0000166
RECQ	GO:0000166
REP	GO:0000166
RHLB	GO:0000166
RHO	GO:0000166
RIMK	GO:0000166
RNC	GO:0000166
RND	GO:0000166
RPLW	GO:0000166
RUVA	GO:0000166
RUVB	GO:0000166
SBCC	GO:0000166
SELB	GO:0000166
SELD	GO:0000166
GUTQ	GO:0000166
SRMB	GO:0000166
MNME	GO:0000166
TUFA	GO:0000166
TUFB	GO:0000166
UVRA	GO:0000166
UVRB	GO:0000166
UVRD	GO:0000166
HEPA	GO:0000166
PPSR	GO:0000166
FAU	GO:0000166
YGGC	GO:0000166
YGIC	GO:0000166
YIHA	GO:0000166
EPMA	GO:0000166
RHLE	GO:0000166
DGCC	GO:0000166
MUTL	GO:0000166
GLRR	GO:0000166
MAK	GO:0000166
ISPE	GO:0000166
RADA	GO:0000166
NRDR	GO:0000166
WAAP	GO:0000166
MNMA	GO:0000166
DING	GO:0000166
BAX	GO:0000166
GLUQ	GO:0000166
YCHF	GO:0000166
WAAY	GO:0000166
ARGK	GO:0000166
FTSH	GO:0000166
MOG	GO:0000166
LHR	GO:0000166
MOAA	GO:0000166
MOAD	GO:0000166
MFD	GO:0000166
DGCZ	GO:0000166
PSUK	GO:0000166
RAVA	GO:0000166
PHOH	GO:0000166
TSAE	GO:0000166
YJEF	GO:0000166
LPLA	GO:0000166
YJFC	GO:0000166
UMPG	GO:0000166
ETK	GO:0000166
MOBB	GO:0000166
MOBA	GO:0000166
RDOA	GO:0000166
TYPA	GO:0000166
YIHV	GO:0000166
HSLU	GO:0000166
ALSK	GO:0000166
YEHU	GO:0000166
HOFB	GO:0000166
NORR	GO:0000166
PRFC	GO:0000166
YJJG	GO:0000166
RAPZ	GO:0000166
HINT	GO:0000166
YEGD	GO:0000166
PDEH	GO:0000166
BCSQ	GO:0000166
COAE	GO:0000166
HRPB	GO:0000166
PSPF	GO:0000166
TCYN	GO:0000166
RTCR	GO:0000166
FADK	GO:0000166
PRKB	GO:0000166
YBCF	GO:0000166
RCSD	GO:0000166
DGCE	GO:0000166
DHAM	GO:0000166
MPL	GO:0000166
YJJX	GO:0000166
CAS3	GO:0000166
RARA	GO:0000166
DGCN	GO:0000166
ENTE	GO:0000166
ENTF	GO:0000166
FBP	GO:0000166
PURL	GO:0000166
FOLC	GO:0000166
FUCK	GO:0000166
FLII	GO:0000166
TILS	GO:0000166
YKFA	GO:0000166
PRPR	GO:0000166
PRPE	GO:0000166
YAJQ	GO:0000166
QUEC	GO:0000166
CUSS	GO:0000166
YBDK	GO:0000166
CITG	GO:0000166
DPIB	GO:0000166
HSCC	GO:0000166
YBEZ	GO:0000166
YBIT	GO:0000166
YBJD	GO:0000166
FTSK	GO:0000166
DGCT	GO:0000166
NAGK	GO:0000166
YCGR	GO:0000166
DHAR	GO:0000166
YCIV	GO:0000166
PUUA	GO:0000166
YCJX	GO:0000166
DGCM	GO:0000166
TTCA	GO:0000166
PAAK	GO:0000166
HRPA	GO:0000166
DOSC	GO:0000166
YNFK	GO:0000166
ANMK	GO:0000166
SUFC	GO:0000166
DGCP	GO:0000166
YOAA	GO:0000166
DGCQ	GO:0000166
YEDV	GO:0000166
YEEZ	GO:0000166
WZC	GO:0000166
YEGS	GO:0000166
YFBR	GO:0000166
OXC	GO:0000166
YPDA	GO:0000166
EUTT	GO:0000166
EUTP	GO:0000166
TMCA	GO:0000166
HYFR	GO:0000166
HDA	GO:0000166
PDEF	GO:0000166
DER	GO:0000166
GLRK	GO:0000166
YFJP	GO:0000166
TCDA	GO:0000166
YGEV	GO:0000166
MOCA	GO:0000166
YGGR	GO:0000166
RDGB	GO:0000166
YGHR	GO:0000166
YGHS	GO:0000166
YGHT	GO:0000166
CPDA	GO:0000166
RFAE	GO:0000166
OBGE	GO:0000166
ZAPE	GO:0000166
TSAC	GO:0000166
GSPA	GO:0000166
GSPE	GO:0000166
FRLD	GO:0000166
RTCA	GO:0000166
RSGA	GO:0000166
GALK	GO:0000166
GAPA	GO:0000166
PURT	GO:0000166
GARK	GO:0000166
GLNE	GO:0000166
GLNS	GO:0000166
GLGC	GO:0000166
GLK	GO:0000166
IDNK	GO:0000166
GNTK	GO:0000166
GLTX	GO:0000166
GSHB	GO:0000166
GSHA	GO:0000166
PROB	GO:0000166
GLXK	GO:0000166
GLPK	GO:0000166
PURD	GO:0000166
GLYQ	GO:0000166
GLYS	GO:0000166
GUAA	GO:0000166
GSK	GO:0000166
GSS	GO:0000166
FOLE	GO:0000166
RIBA	GO:0000166
GMK	GO:0000166
FOLK	GO:0000166
HISS	GO:0000166
HISI	GO:0000166
THID	GO:0000166
THRB	GO:0000166
HPT	GO:0000166
ACEK	GO:0000166
ILES	GO:0000166
KDPD	GO:0000166
LEUS	GO:0000166
LYSS	GO:0000166
LYSU	GO:0000166
LYXK	GO:0000166
CPSB	GO:0000166
METG	GO:0000166
DHAL	GO:0000166
MOAB	GO:0000166
NADK	GO:0000166
NADE	GO:0000166
NANK	GO:0000166
NADD	GO:0000166
NRDA	GO:0000166
NRDE	GO:0000166
NDK	GO:0000166
MENE	GO:0000166
COAD	GO:0000166
PANC	GO:0000166
COAA	GO:0000166
MALT	GO:0000166
CRP	GO:0000166
TYRR	GO:0000166
WRBA	GO:0000166
FHLA	GO:0000166
DNAA	GO:0000166
NADR	GO:0000166
PDXK	GO:0000166
PDXY	GO:0000166
PCK	GO:0000166
PPSA	GO:0000166
PGK	GO:0000166
PHES	GO:0000166
PHET	GO:0000166
PHNL	GO:0000166
PHOR	GO:0000166
PYKF	GO:0000166
PYKA	GO:0000166
PNTA	GO:0000166
PPK	GO:0000166
TDCD	GO:0000166
PROS	GO:0000166
GLNG	GO:0000166
GLNL	GO:0000166
PRS	GO:0000166
PURK	GO:0000166
RELA	GO:0000166
RHAB	GO:0000166
RIBF	GO:0000166
RBSK	GO:0000166
NRDD	GO:0000166
ARAB	GO:0000166
METK	GO:0000166
PURC	GO:0000166
SECA	GO:0000166
SERS	GO:0000166
SUCD	GO:0000166
SUCC	GO:0000166
TDK	GO:0000166
LPXK	GO:0000166
THIL	GO:0000166
THIF	GO:0000166
THII	GO:0000166
THIK	GO:0000166
TDCB	GO:0000166
THRS	GO:0000166
THIM	GO:0000166
TRPS	GO:0000166
TYRS	GO:0000166
UDK	GO:0000166
MURC	GO:0000166
MURD	GO:0000166
MURF	GO:0000166
MURE	GO:0000166
PYRH	GO:0000166
UPP	GO:0000166
USHA	GO:0000166
VALS	GO:0000166
XYLB	GO:0000166
RBBA	GO:0000166
ETTA	GO:0000166
ARCB	GO:0000166
ATOC	GO:0000166
BAES	GO:0000166
BARA	GO:0000166
BASS	GO:0000166
CHEA	GO:0000166
CPXA	GO:0000166
DCUS	GO:0000166
ENVZ	GO:0000166
EVGS	GO:0000166
GLNA	GO:0000166
GLNB	GO:0000166
GLNK	GO:0000166
ZRAR	GO:0000166
ZRAS	GO:0000166
NARL	GO:0000166
NARP	GO:0000166
NARQ	GO:0000166
NARX	GO:0000166
PHOQ	GO:0000166
QSEC	GO:0000166
RCSC	GO:0000166
RSTB	GO:0000166
THIS	GO:0000166
TORS	GO:0000166
UHPB	GO:0000166
SBCB	GO:0000175
RNB	GO:0000175
PNP	GO:0000175
RNR	GO:0000175
TATD	GO:0000175
ORN	GO:0000175
RNR	GO:0000178
RNB	GO:0000178
RSMA	GO:0000179
NUDC	GO:0000210
ALLA	GO:0000256
ALLB	GO:0000256
ALLC	GO:0000256
ALLD	GO:0000256
MEPM	GO:0000270
DACA	GO:0000270
DACB	GO:0000270
MEPA	GO:0000270
PBPG	GO:0000270
MEPH	GO:0000270
MEPS	GO:0000270
MLTD	GO:0000270
SLT	GO:0000270
MLTF	GO:0000270
EMTA	GO:0000270
MLTC	GO:0000270
AMPG	GO:0000270
ELYC	GO:0000270
WZXC	GO:0000271
RFBX	GO:0000271
RFFH	GO:0000271
WZXE	GO:0000271
WCAJ	GO:0000271
WZC	GO:0000271
WZB	GO:0000271
WZA	GO:0000271
YFDG	GO:0000271
YGHQ	GO:0000271
CPSB	GO:0000271
WECC	GO:0000271
UGD	GO:0000271
CHIA	GO:0000272
CHBG	GO:0000272
BCSZ	GO:0000272
YAGH	GO:0000272
CAS3	GO:0000287
AROK	GO:0000287
DUT	GO:0000287
MURC	GO:0000287
ADK	GO:0000287
YBHA	GO:0000287
SUHB	GO:0000287
ENO	GO:0000287
PYRE	GO:0000287
YIDA	GO:0000287
RFE	GO:0000287
PFKA	GO:0000287
LYSU	GO:0000287
SERB	GO:0000287
ENTB	GO:0000287
PTSI	GO:0000287
PANB	GO:0000287
LEUB	GO:0000287
PFKB	GO:0000287
ILVI	GO:0000287
APT	GO:0000287
PHOA	GO:0000287
AROL	GO:0000287
LACZ	GO:0000287
KDSB	GO:0000287
BIOD	GO:0000287
RIBB	GO:0000287
MENA	GO:0000287
RFFH	GO:0000287
SUCA	GO:0000287
CYSQ	GO:0000287
HIPA	GO:0000287
GROL	GO:0000287
MUTT	GO:0000287
UMPH	GO:0000287
PHOU	GO:0000287
SBCB	GO:0000287
SELD	GO:0000287
TRMD	GO:0000287
TSAD	GO:0000287
YIGB	GO:0000287
YIGL	GO:0000287
YIEH	GO:0000287
GMHB	GO:0000287
MOBA	GO:0000287
YIHX	GO:0000287
YGDG	GO:0000287
NUDK	GO:0000287
NUDF	GO:0000287
ENTC	GO:0000287
PRPB	GO:0000287
COF	GO:0000287
YBIV	GO:0000287
YBJI	GO:0000287
YCAO	GO:0000287
YNIC	GO:0000287
DMLA	GO:0000287
YFBT	GO:0000287
OXC	GO:0000287
YQAB	GO:0000287
ISPD	GO:0000287
MOCA	GO:0000287
RDGB	GO:0000287
NUDE	GO:0000287
YRFG	GO:0000287
ULAD	GO:0000287
GALK	GO:0000287
GLGC	GO:0000287
GALU	GO:0000287
GUDD	GO:0000287
GCD	GO:0000287
GSHB	GO:0000287
PROB	GO:0000287
UGPQ	GO:0000287
GPH	GO:0000287
NUDB	GO:0000287
FOLK	GO:0000287
HPT	GO:0000287
PPA	GO:0000287
ILVC	GO:0000287
MENF	GO:0000287
DHAL	GO:0000287
GLMU	GO:0000287
PABB	GO:0000287
NADR	GO:0000287
PDXA	GO:0000287
PCK	GO:0000287
PPSA	GO:0000287
PRS	GO:0000287
POXB	GO:0000287
METK	GO:0000287
SERS	GO:0000287
SPEG	GO:0000287
THIL	GO:0000287
THIE	GO:0000287
THIF	GO:0000287
OTSB	GO:0000287
ISPU	GO:0000287
VALS	GO:0000287
YCJU	GO:0000287
KDPB	GO:0000287
ACKA	GO:0000287
PURA	GO:0000287
TRPD	GO:0000287
HISG	GO:0000287
DDLA	GO:0000287
DDLB	GO:0000287
DGT	GO:0000287
DXS	GO:0000287
CCA	GO:0000287
DNAG	GO:0000287
GYRB	GO:0000287
HFLX	GO:0000287
PARE	GO:0000287
PNP	GO:0000287
RECB	GO:0000287
RIMK	GO:0000287
RNE	GO:0000287
RNHA	GO:0000287
RUVC	GO:0000287
TOPA	GO:0000287
YIHA	GO:0000287
RNT	GO:0000287
NUDC	GO:0000287
YIEE	GO:0000287
NFI	GO:0000287
ACPT	GO:0000287
NUDL	GO:0000287
ENTD	GO:0000287
FBP	GO:0000287
DINB	GO:0000287
RUSA	GO:0000287
YNFK	GO:0000287
YEGS	GO:0000287
YFAU	GO:0000287
YFAW	GO:0000287
NUDI	GO:0000287
OBGE	GO:0000287
YHFW	GO:0000287
DGOD	GO:0000287
PURT	GO:0000287
GMM	GO:0000287
GLNE	GO:0000287
PURD	GO:0000287
GCL	GO:0000287
GPT	GO:0000287
ACPS	GO:0000287
ICD	GO:0000287
GARL	GO:0000287
ILVB	GO:0000287
LYSS	GO:0000287
MEND	GO:0000287
MENC	GO:0000287
PDXK	GO:0000287
PPC	GO:0000287
PHES	GO:0000287
PHET	GO:0000287
GLMM	GO:0000287
CPSG	GO:0000287
PGM	GO:0000287
PYKF	GO:0000287
PYKA	GO:0000287
DEOB	GO:0000287
PURF	GO:0000287
SUCC	GO:0000287
THIM	GO:0000287
UPP	GO:0000287
XYLA	GO:0000287
DOSP	GO:0000287
CHEY	GO:0000287
AHPF	GO:0000302
YQHD	GO:0000302
SODB	GO:0000303
NADD	GO:0000309
NADR	GO:0000309
GPT	GO:0000310
RPSL	GO:0000372
RECA	GO:0000400
YBCN	GO:0000405
PPIA	GO:0000413
PPIB	GO:0000413
FKPB	GO:0000413
SLYD	GO:0000413
FKPA	GO:0000413
FKLB	GO:0000413
SURA	GO:0000413
TIG	GO:0000413
PPIC	GO:0000413
PPID	GO:0000413
RPOB	GO:0000428
RPOC	GO:0000428
YFIF	GO:0000453
RSMI	GO:0000453
RLME	GO:0000453
RLMM	GO:0000453
RLMB	GO:0000453
HSLR	GO:0000455
RLUC	GO:0000455
RLUF	GO:0000455
RSUA	GO:0000455
RLUD	GO:0000455
RLUB	GO:0000455
RLUA	GO:0000455
RLUE	GO:0000455
YBEY	GO:0000478
MUTM	GO:0000703
NTH	GO:0000703
NEI	GO:0000703
MFD	GO:0000716
RECN	GO:0000724
RECB	GO:0000724
RECC	GO:0000724
RECD	GO:0000724
SBCC	GO:0000725
RADA	GO:0000725
RUVA	GO:0000725
RUVB	GO:0000725
RUVC	GO:0000725
SSB	GO:0000725
NFO	GO:0000726
RECA	GO:0000730
YBJD	GO:0000731
DINB	GO:0000731
RECR	GO:0000731
RECF	GO:0000731
CAS3	GO:0000737
SBCB	GO:0000738
TATD	GO:0000738
CAS3	GO:0000738
OMPA	GO:0000746
IHFA	GO:0000746
IHFB	GO:0000746
GRPE	GO:0000774
FIS	GO:0000787
MUKB	GO:0000796
PGPB	GO:0000810
RPLT	GO:0000900
THRS	GO:0000900
RPSD	GO:0000900
MINC	GO:0000902
MREB	GO:0000902
GLMU	GO:0000902
RIBE	GO:0000906
TAUD	GO:0000908
FTSQ	GO:0000917
FTSZ	GO:0000917
MINC	GO:0000917
MIND	GO:0000917
SULA	GO:0000917
YCIB	GO:0000917
YIHA	GO:0000917
ZAPB	GO:0000917
ZAPD	GO:0000917
ZAPA	GO:0000917
ZAPC	GO:0000917
ZIPA	GO:0000917
FTSN	GO:0000917
NLPD	GO:0000917
MINE	GO:0000918
MIND	GO:0000918
SLMA	GO:0000918
MEPM	GO:0000920
NLPD	GO:0000920
YGER	GO:0000920
ENVC	GO:0000920
FTSK	GO:0000920
ZAPA	GO:0000921
YQGF	GO:0000967
RNE	GO:0000967
MRAZ	GO:0000976
HYPT	GO:0000976
CYTR	GO:0000976
SGRR	GO:0000984
PAAX	GO:0000984
HIPB	GO:0000985
LRHA	GO:0000986
DINJ	GO:0000986
CUER	GO:0000986
LSRR	GO:0000986
OXYR	GO:0000986
TDCA	GO:0000986
SOXS	GO:0000986
LACI	GO:0000986
DEOR	GO:0000986
CSGD	GO:0000986
GLPR	GO:0000986
RBSR	GO:0000986
NADR	GO:0000986
PUTA	GO:0000986
BAER	GO:0000986
KDPE	GO:0000986
CHBR	GO:0000987
YIDL	GO:0000987
YIJO	GO:0000987
ADIY	GO:0000987
GADW	GO:0000987
GADX	GO:0000987
RCLR	GO:0000987
YBCM	GO:0000987
FEAR	GO:0000987
YDEO	GO:0000987
YDIP	GO:0000987
NIMR	GO:0000987
YPDC	GO:0000987
MELR	GO:0000987
RHAS	GO:0000987
RHAR	GO:0000987
ARAC	GO:0000987
MARA	GO:0000987
APPY	GO:0000987
ENVY	GO:0000987
ROB	GO:0000987
RPOH	GO:0000990
RFAH	GO:0001000
RPOS	GO:0001000
SSPA	GO:0001000
HYPT	GO:0001017
CHBR	GO:0001046
FLIZ	GO:0001047
DPIA	GO:0001071
DCUR	GO:0001071
CSPE	GO:0001072
CSPC	GO:0001072
CSPA	GO:0001072
RPSJ	GO:0001072
RFAH	GO:0001073
PEPA	GO:0001073
ASR	GO:0001101
IBAG	GO:0001101
SPEF	GO:0001101
DCTR	GO:0001101
BSMA	GO:0001101
GREA	GO:0001108
SOXS	GO:0001108
PHOB	GO:0001108
RPOH	GO:0001121
RPOS	GO:0001123
FLIA	GO:0001123
RPOD	GO:0001123
RPOH	GO:0001123
RFAH	GO:0001124
CUER	GO:0001131
OXYR	GO:0001131
GCVA	GO:0001131
KDPE	GO:0001131
RCSB	GO:0001140
ALAS	GO:0001141
LACI	GO:0001141
PUTA	GO:0001141
RCSB	GO:0001141
CUER	GO:0001204
RCLR	GO:0001216
RBSR	GO:0001216
UGPA	GO:0001406
UGPE	GO:0001406
UGPC	GO:0001407
UGPA	GO:0001407
UGPE	GO:0001407
UGPB	GO:0001407
YCJP	GO:0001407
RLME	GO:0001510
TRML	GO:0001510
SELA	GO:0001514
SELB	GO:0001514
TRUB	GO:0001522
TRUD	GO:0001522
TRUA	GO:0001522
RLUC	GO:0001522
RLUF	GO:0001522
PSUG	GO:0001522
RSUA	GO:0001522
RLUD	GO:0001522
RLUB	GO:0001522
RLUA	GO:0001522
RLUE	GO:0001522
TRUC	GO:0001522
LPTE	GO:0001530
LPTA	GO:0001530
SKP	GO:0001530
PHOU	GO:0001558
PRLF	GO:0001558
LAMB	GO:0001618
DJLC	GO:0001671
FADD	GO:0001676
CCA	GO:0001680
RNPA	GO:0001682
YEGS	GO:0001727
CYCA	GO:0001761
CYCA	GO:0001762
YMDB	GO:0001883
CDD	GO:0001884
YBBB	GO:0001887
SUFS	GO:0001887
MEPM	GO:0001896
NLPD	GO:0001896
YGER	GO:0001896
ENVC	GO:0001896
TSAD	GO:0001948
YPFH	GO:0002084
GLUQ	GO:0002097
MNMC	GO:0002097
MNMG	GO:0002098
MNME	GO:0002098
CMOB	GO:0002098
CMOA	GO:0002098
YBBB	GO:0002098
MNMC	GO:0002098
QUEA	GO:0002099
TGT	GO:0002099
TADA	GO:0002100
TMCA	GO:0002101
YJTD	GO:0002128
TRMJ	GO:0002128
TRML	GO:0002131
TRML	GO:0002132
TILS	GO:0002136
MNMA	GO:0002143
TUSB	GO:0002143
TUSE	GO:0002143
TUSA	GO:0002143
ALAS	GO:0002161
DTD	GO:0002161
YBAK	GO:0002161
YEAK	GO:0002161
VALS	GO:0002161
ILES	GO:0002161
LEUS	GO:0002161
PROS	GO:0002161
FRR	GO:0002184
YEAK	GO:0002196
RLMN	GO:0002935
THII	GO:0002937
TRMH	GO:0002938
TRMD	GO:0002939
DUSC	GO:0002943
DUSB	GO:0002943
DUSA	GO:0002943
TSAD	GO:0002949
TSAE	GO:0002949
TSAB	GO:0002949
TSAC	GO:0002949
ARTM	GO:0003333
GLNP	GO:0003333
GLTK	GO:0003333
ANSP	GO:0003333
YDGI	GO:0003333
AROP	GO:0003333
MMUP	GO:0003333
YBAT	GO:0003333
PUUP	GO:0003333
YJEH	GO:0003333
CYCA	GO:0003333
GABP	GO:0003333
LYSP	GO:0003333
PHEP	GO:0003333
POTE	GO:0003333
PROY	GO:0003333
GADC	GO:0003333
YCAM	GO:0003333
PLAP	GO:0003333
YGJI	GO:0003333
FRLA	GO:0003333
YIFK	GO:0003333
YJEM	GO:0003333
PROV	GO:0003333
MTR	GO:0003333
TNAB	GO:0003333
ADIC	GO:0003333
METN	GO:0003333
ARTP	GO:0003333
GLNQ	GO:0003333
GLTL	GO:0003333
HISP	GO:0003333
YHDZ	GO:0003333
HISQ	GO:0003333
YQEG	GO:0003333
TDCC	GO:0003333
YHJV	GO:0003333
TYRP	GO:0003333
SSTT	GO:0003333
CADB	GO:0003333
TCYN	GO:0003333
YIJE	GO:0003333
YGFM	GO:0003674
RNHA	GO:0003676
HEPA	GO:0003676
ALAS	GO:0003676
ASNS	GO:0003676
ASPS	GO:0003676
DAM	GO:0003676
DBPA	GO:0003676
DEAD	GO:0003676
DNAE	GO:0003676
DNAQ	GO:0003676
MUTM	GO:0003676
RSMD	GO:0003676
HSDM	GO:0003676
MCRA	GO:0003676
MRR	GO:0003676
NUSA	GO:0003676
PNP	GO:0003676
POLA	GO:0003676
POLB	GO:0003676
PRIA	GO:0003676
RECG	GO:0003676
RECJ	GO:0003676
RECQ	GO:0003676
RHLB	GO:0003676
RHO	GO:0003676
RND	GO:0003676
RNE	GO:0003676
RNHB	GO:0003676
RPSA	GO:0003676
RPSC	GO:0003676
RPSM	GO:0003676
RUVC	GO:0003676
SBCB	GO:0003676
SRMB	GO:0003676
XSEA	GO:0003676
YAJD	GO:0003676
CSPD	GO:0003676
RHLE	GO:0003676
RNR	GO:0003676
RNG	GO:0003676
DING	GO:0003676
YCEG	GO:0003676
YHDJ	GO:0003676
YFIC	GO:0003676
RNT	GO:0003676
LHR	GO:0003676
MFD	GO:0003676
RNB	GO:0003676
CSPE	GO:0003676
CSPB	GO:0003676
CSPC	GO:0003676
CSPF	GO:0003676
RLMJ	GO:0003676
HRPB	GO:0003676
YAGA	GO:0003676
INTE	GO:0003676
PRMC	GO:0003676
PRMB	GO:0003676
CAS3	GO:0003676
INSL-1	GO:0003676
INSI-1	GO:0003676
NEI	GO:0003676
RLML	GO:0003676
CSPH	GO:0003676
CSPG	GO:0003676
INSI-2	GO:0003676
HRPA	GO:0003676
CSPI	GO:0003676
INSD	GO:0003676
YOAA	GO:0003676
EXOX	GO:0003676
INSF-1	GO:0003676
INSL-3	GO:0003676
INSD-1	GO:0003676
YQGF	GO:0003676
RLMG	GO:0003676
YRAN	GO:0003676
YHGF	GO:0003676
INSK	GO:0003676
ORN	GO:0003676
INSG	GO:0003676
INSO-2	GO:0003676
RSMC	GO:0003676
LYSS	GO:0003676
LYSU	GO:0003676
INSL-2	GO:0003676
INSI-3	GO:0003676
CSPA	GO:0003676
EUTK	GO:0003676
YAGI	GO:0003677
MHPR	GO:0003677
ALLR	GO:0003677
KDGR	GO:0003677
YFAX	GO:0003677
YJHI	GO:0003677
ICLR	GO:0003677
LON	GO:0003677
HUPB	GO:0003677
YBAB	GO:0003677
DPS	GO:0003677
FTSK	GO:0003677
GYRA	GO:0003677
HYFR	GO:0003677
HCAR	GO:0003677
STPA	GO:0003677
MUTH	GO:0003677
PARC	GO:0003677
RPOH	GO:0003677
CSPA	GO:0003677
SLMA	GO:0003677
GYRB	GO:0003677
XERC	GO:0003677
RECQ	GO:0003677
BIRA	GO:0003677
HUPA	GO:0003677
ZRAR	GO:0003677
LEXA	GO:0003677
DCUR	GO:0003677
MUTL	GO:0003677
PEPA	GO:0003677
MCRB	GO:0003677
YPDB	GO:0003677
YEDW	GO:0003677
DPIA	GO:0003677
UUP	GO:0003677
DICA	GO:0003677
LIGA	GO:0003677
MPRA	GO:0003677
MUKB	GO:0003677
POLA	GO:0003677
PRIC	GO:0003677
SFSA	GO:0003677
UVRA	GO:0003677
VSR	GO:0003677
NSRR	GO:0003677
NIKR	GO:0003677
GADE	GO:0003677
YBIB	GO:0003677
MFD	GO:0003677
AIDB	GO:0003677
RECT	GO:0003677
ARSR	GO:0003677
GADW	GO:0003677
YIAJ	GO:0003677
PSPF	GO:0003677
YGDG	GO:0003677
TOMB	GO:0003677
PUUR	GO:0003677
DINJ	GO:0003677
YBCQ	GO:0003677
CUSR	GO:0003677
RCDA	GO:0003677
COMR	GO:0003677
ARIR	GO:0003677
PGRR	GO:0003677
SMRA	GO:0003677
YDCI	GO:0003677
SUTR	GO:0003677
YNCE	GO:0003677
YDFH	GO:0003677
NIMR	GO:0003677
CASB	GO:0003677
CASA	GO:0003677
GLCC	GO:0003677
YQJI	GO:0003677
AGAR	GO:0003677
NANR	GO:0003677
HSLR	GO:0003677
TORI	GO:0003677
FIS	GO:0003677
FNR	GO:0003677
MELR	GO:0003677
PURR	GO:0003677
CYSB	GO:0003677
BETI	GO:0003677
GALS	GO:0003677
NAGC	GO:0003677
MARR	GO:0003677
MARA	GO:0003677
MTLR	GO:0003677
TYRR	GO:0003677
TRPR	GO:0003677
CRA	GO:0003677
MLC	GO:0003677
GALR	GO:0003677
DNAA	GO:0003677
METR	GO:0003677
PUTA	GO:0003677
SODA	GO:0003677
UHPA	GO:0003677
CYNS	GO:0003677
RODZ	GO:0003677
ASCG	GO:0003677
BOLA	GO:0003677
CHBR	GO:0003677
DICC	GO:0003677
DNAB	GO:0003677
DNAE	GO:0003677
DNAG	GO:0003677
DNAN	GO:0003677
DNAQ	GO:0003677
DNAX	GO:0003677
FIMB	GO:0003677
FIME	GO:0003677
FLHD	GO:0003677
MUTM	GO:0003677
GREA	GO:0003677
HELD	GO:0003677
HFQ	GO:0003677
HHA	GO:0003677
HIPB	GO:0003677
HIPA	GO:0003677
HSDM	GO:0003677
HSDR	GO:0003677
HSDS	GO:0003677
ARGP	GO:0003677
INTD	GO:0003677
MAZE	GO:0003677
MRR	GO:0003677
MUTS	GO:0003677
MUTY	GO:0003677
NFO	GO:0003677
SFSB	GO:0003677
NTH	GO:0003677
NUSA	GO:0003677
PARE	GO:0003677
PHNF	GO:0003677
PHR	GO:0003677
PINE	GO:0003677
POLB	GO:0003677
PRIA	GO:0003677
PRIB	GO:0003677
RECA	GO:0003677
RECB	GO:0003677
RECC	GO:0003677
RECD	GO:0003677
RECF	GO:0003677
RECG	GO:0003677
RECR	GO:0003677
RELB	GO:0003677
REP	GO:0003677
RFAH	GO:0003677
RPOA	GO:0003677
RPOZ	GO:0003677
RUVA	GO:0003677
RUVB	GO:0003677
SBCB	GO:0003677
PRLF	GO:0003677
SSB	GO:0003677
TOPA	GO:0003677
TOPB	GO:0003677
TUS	GO:0003677
UMUD	GO:0003677
UVRB	GO:0003677
UVRC	GO:0003677
UVRD	GO:0003677
XERD	GO:0003677
XTHA	GO:0003677
HEPA	GO:0003677
MRAZ	GO:0003677
PDHR	GO:0003677
FIMZ	GO:0003677
CSPD	GO:0003677
YEBC	GO:0003677
XAPR	GO:0003677
PDEL	GO:0003677
MAZF	GO:0003677
CHPS	GO:0003677
GLRR	GO:0003677
RADA	GO:0003677
NRDR	GO:0003677
FLIA	GO:0003677
FLIZ	GO:0003677
DING	GO:0003677
FABR	GO:0003677
HOLA	GO:0003677
HOLC	GO:0003677
HDFR	GO:0003677
YHDJ	GO:0003677
HOLB	GO:0003677
HOLE	GO:0003677
YBFD	GO:0003677
YHHI	GO:0003677
YDCC	GO:0003677
GREB	GO:0003677
YBEF	GO:0003677
YAFC	GO:0003677
YIDL	GO:0003677
YIDP	GO:0003677
YIDZ	GO:0003677
YIEP	GO:0003677
ENVR	GO:0003677
INTA	GO:0003677
YFIE	GO:0003677
YIHL	GO:0003677
YIHW	GO:0003677
FRVR	GO:0003677
DCTR	GO:0003677
YIJO	GO:0003677
ZUR	GO:0003677
LLDR	GO:0003677
ADIY	GO:0003677
ZNTR	GO:0003677
YEHT	GO:0003677
MLRA	GO:0003677
YEIL	GO:0003677
RADD	GO:0003677
SGRR	GO:0003677
CHPB	GO:0003677
YEIE	GO:0003677
NORR	GO:0003677
ACRR	GO:0003677
LRHA	GO:0003677
YDHB	GO:0003677
YJDC	GO:0003677
CSPE	GO:0003677
EUTR	GO:0003677
CBPA	GO:0003677
SEQA	GO:0003677
TRER	GO:0003677
CSPB	GO:0003677
CSPC	GO:0003677
CSPF	GO:0003677
GADX	GO:0003677
YHJB	GO:0003677
YHJC	GO:0003677
YIAU	GO:0003677
YFHH	GO:0003677
YAGA	GO:0003677
RTCR	GO:0003677
INTB	GO:0003677
INTE	GO:0003677
CSIR	GO:0003677
YBIH	GO:0003677
YIAG	GO:0003677
CAS3	GO:0003677
RARA	GO:0003677
TTDR	GO:0003677
MUG	GO:0003677
YEFM	GO:0003677
MATP	GO:0003677
YEBK	GO:0003677
UXUR	GO:0003677
XYLR	GO:0003677
INSL-1	GO:0003677
YAFQ	GO:0003677
RAYT	GO:0003677
DINB	GO:0003677
YAFN	GO:0003677
PERR	GO:0003677
INSN-1	GO:0003677
INSI-1	GO:0003677
INSB-2	GO:0003677
YAGL	GO:0003677
INTF	GO:0003677
ECPR	GO:0003677
YKGA	GO:0003677
RCLR	GO:0003677
YAHB	GO:0003677
PRPR	GO:0003677
FRMR	GO:0003677
INSC-1	GO:0003677
YBAV	GO:0003677
YBAO	GO:0003677
ATL	GO:0003677
YBAQ	GO:0003677
CUER	GO:0003677
YLBG	GO:0003677
ALLS	GO:0003677
YBCC	GO:0003677
YBCK	GO:0003677
YBCM	GO:0003677
YBDO	GO:0003677
RNK	GO:0003677
YBFL	GO:0003677
NEI	GO:0003677
YBHD	GO:0003677
MNTR	GO:0003677
YCAN	GO:0003677
HSPQ	GO:0003677
INSB-4	GO:0003677
CSPH	GO:0003677
CSPG	GO:0003677
INSE-1	GO:0003677
YCDX	GO:0003677
XISE	GO:0003677
YMFK	GO:0003677
YMFT	GO:0003677
BLUR	GO:0003677
DHAR	GO:0003677
YCIV	GO:0003677
YCIT	GO:0003677
YCJW	GO:0003677
ABGR	GO:0003677
INTR	GO:0003677
RACR	GO:0003677
YDAS	GO:0003677
INSH-5	GO:0003677
PINR	GO:0003677
FEAR	GO:0003677
PAAX	GO:0003677
INSI-2	GO:0003677
YDCM	GO:0003677
HICB	GO:0003677
YDCR	GO:0003677
MCBR	GO:0003677
YDDM	GO:0003677
YDEO	GO:0003677
YNEL	GO:0003677
LSRR	GO:0003677
YNEJ	GO:0003677
PINQ	GO:0003677
CSPI	GO:0003677
YDFT	GO:0003677
INSD	GO:0003677
INTQ	GO:0003677
YNFL	GO:0003677
UIDR	GO:0003677
CNU	GO:0003677
SLYA	GO:0003677
NEMR	GO:0003677
YDIL	GO:0003677
YDIP	GO:0003677
CEDA	GO:0003677
YDJF	GO:0003677
DMLR	GO:0003677
YOAA	GO:0003677
YEEN	GO:0003677
CBL	GO:0003677
NAC	GO:0003677
INSH-6	GO:0003677
YEEY	GO:0003677
YEGI	GO:0003677
INSF-1	GO:0003677
YEGW	GO:0003677
RCNR	GO:0003677
INTS	GO:0003677
YFDM	GO:0003677
YPDC	GO:0003677
INSL-3	GO:0003677
YFER	GO:0003677
MURR	GO:0003677
INTZ	GO:0003677
YFFO	GO:0003677
YFFS	GO:0003677
ISCR	GO:0003677
YFJR	GO:0003677
YGAV	GO:0003677
YGBI	GO:0003677
CAS1	GO:0003677
YQEH	GO:0003677
YQEI	GO:0003677
YGEH	GO:0003677
INSD-1	GO:0003677
YGEV	GO:0003677
YGFI	GO:0003677
YQHC	GO:0003677
MQSA	GO:0003677
QSEB	GO:0003677
HIGA	GO:0003677
YHAJ	GO:0003677
OBGE	GO:0003677
AAER	GO:0003677
YRDD	GO:0003677
FRLR	GO:0003677
INSB-1	GO:0003677
INSH-1	GO:0003677
INSJ	GO:0003677
INSK	GO:0003677
DGOR	GO:0003677
RPIR	GO:0003677
ULAR	GO:0003677
YTFA	GO:0003677
YTFH	GO:0003677
BDCR	GO:0003677
IDNR	GO:0003677
INSG	GO:0003677
INSN-2	GO:0003677
INSO-2	GO:0003677
YJHU	GO:0003677
SGCR	GO:0003677
HYPT	GO:0003677
YJIR	GO:0003677
SYME	GO:0003677
LGOR	GO:0003677
YJJQ	GO:0003677
BGLJ	GO:0003677
MODE	GO:0003677
FLHC	GO:0003677
YKGN	GO:0003677
INSL-2	GO:0003677
INSI-3	GO:0003677
INSH-2	GO:0003677
INSH-3	GO:0003677
INSH-4	GO:0003677
INSH-7	GO:0003677
INSH-8	GO:0003677
INSH-9	GO:0003677
INSH-10	GO:0003677
INSH-11	GO:0003677
INSE-2	GO:0003677
INSE-3	GO:0003677
INSE-4	GO:0003677
INSE-5	GO:0003677
INSC-2	GO:0003677
INSC-3	GO:0003677
INSC-4	GO:0003677
INSC-5	GO:0003677
INSC-6	GO:0003677
OMPR	GO:0003677
ARGR	GO:0003677
ILVY	GO:0003677
OXYR	GO:0003677
RHAS	GO:0003677
RHAR	GO:0003677
ADA	GO:0003677
MALT	GO:0003677
ARAC	GO:0003677
ASNC	GO:0003677
CRP	GO:0003677
FUR	GO:0003677
TDCA	GO:0003677
SRLR	GO:0003677
HNS	GO:0003677
CYNR	GO:0003677
DSDC	GO:0003677
GCVA	GO:0003677
GUTM	GO:0003677
IHFA	GO:0003677
IHFB	GO:0003677
LRP	GO:0003677
LYSR	GO:0003677
MALI	GO:0003677
SOXS	GO:0003677
CADC	GO:0003677
FECI	GO:0003677
FUCR	GO:0003677
NHAR	GO:0003677
LEUO	GO:0003677
LACI	GO:0003677
APPY	GO:0003677
ENVY	GO:0003677
MNGR	GO:0003677
DEOR	GO:0003677
RUTR	GO:0003677
CSGD	GO:0003677
FADR	GO:0003677
SDIA	GO:0003677
RCSA	GO:0003677
ALPA	GO:0003677
FHLA	GO:0003677
EBGR	GO:0003677
EXUR	GO:0003677
TDCR	GO:0003677
GLPR	GO:0003677
GNTR	GO:0003677
RBSR	GO:0003677
CYTR	GO:0003677
METJ	GO:0003677
SOXR	GO:0003677
NADR	GO:0003677
ROB	GO:0003677
GLNG	GO:0003677
RCSB	GO:0003677
RPOB	GO:0003677
RPOC	GO:0003677
RPOD	GO:0003677
RPOE	GO:0003677
RPON	GO:0003677
RPOS	GO:0003677
TORR	GO:0003677
ARCA	GO:0003677
ATOC	GO:0003677
BAER	GO:0003677
BASR	GO:0003677
CPXR	GO:0003677
CREB	GO:0003677
EVGA	GO:0003677
KDPE	GO:0003677
NARL	GO:0003677
NARP	GO:0003677
PHOB	GO:0003677
PHOP	GO:0003677
RSTA	GO:0003677
UVRY	GO:0003677
HOFQ	GO:0003677
ACCD	GO:0003677
YGHO	GO:0003677
DING	GO:0003678
DNAB	GO:0003678
UVRD	GO:0003678
RUVA	GO:0003678
CBPA	GO:0003681
HNS	GO:0003681
ARGP	GO:0003681
HFQ	GO:0003681
MUTS	GO:0003684
OGT	GO:0003684
ADA	GO:0003684
NEI	GO:0003684
MUTM	GO:0003684
ATL	GO:0003684
RECA	GO:0003684
UMUC	GO:0003684
RADA	GO:0003684
MFD	GO:0003684
DINB	GO:0003684
SEQA	GO:0003688
DNAA	GO:0003688
RECA	GO:0003690
RSMA	GO:0003690
NRDR	GO:0003690
YEJK	GO:0003690
RDGC	GO:0003690
CAS3	GO:0003690
NSRR	GO:0003690
ISCR	GO:0003690
MUTL	GO:0003697
CSPE	GO:0003697
CSPD	GO:0003697
CSPB	GO:0003697
CSPC	GO:0003697
RECA	GO:0003697
CSPA	GO:0003697
DGT	GO:0003697
PRIB	GO:0003697
SBCB	GO:0003697
SSB	GO:0003697
RECT	GO:0003697
RDGC	GO:0003697
YBCN	GO:0003697
YRDD	GO:0003697
RECF	GO:0003697
REP	GO:0003697
CHBR	GO:0003700
GLRR	GO:0003700
YIDL	GO:0003700
YIJO	GO:0003700
NORR	GO:0003700
LRHA	GO:0003700
GADX	GO:0003700
YIAJ	GO:0003700
PSPF	GO:0003700
RTCR	GO:0003700
YBIH	GO:0003700
YAGI	GO:0003700
MHPR	GO:0003700
YBCM	GO:0003700
DHAR	GO:0003700
YDIP	GO:0003700
NIMR	GO:0003700
YFAX	GO:0003700
YPDC	GO:0003700
HYFR	GO:0003700
YGEV	GO:0003700
YGFI	GO:0003700
BDCR	GO:0003700
YJHI	GO:0003700
FIS	GO:0003700
MELR	GO:0003700
RHAR	GO:0003700
ARAC	GO:0003700
MARA	GO:0003700
SOXS	GO:0003700
TYRR	GO:0003700
ENVY	GO:0003700
FHLA	GO:0003700
ICLR	GO:0003700
ROB	GO:0003700
GLNG	GO:0003700
ZRAR	GO:0003700
ASCG	GO:0003700
ARGP	GO:0003700
PRLF	GO:0003700
MRAZ	GO:0003700
PDHR	GO:0003700
XAPR	GO:0003700
FABR	GO:0003700
HDFR	GO:0003700
ADIY	GO:0003700
ZNTR	GO:0003700
MLRA	GO:0003700
ACRR	GO:0003700
TRER	GO:0003700
GADW	GO:0003700
TTDR	GO:0003700
XYLR	GO:0003700
CAIF	GO:0003700
PRPR	GO:0003700
ALLS	GO:0003700
ALLR	GO:0003700
MNTR	GO:0003700
BLUR	GO:0003700
FEAR	GO:0003700
SUTR	GO:0003700
MCBR	GO:0003700
YDEO	GO:0003700
NEMR	GO:0003700
KDGR	GO:0003700
YEDW	GO:0003700
NAC	GO:0003700
MURR	GO:0003700
ISCR	GO:0003700
HCAR	GO:0003700
YQJI	GO:0003700
BGLJ	GO:0003700
FNR	GO:0003700
ASNC	GO:0003700
APPY	GO:0003700
MNGR	GO:0003700
RUTR	GO:0003700
[truncated: 29,817 more rows]
