# Supplementary material for: Inference of transcriptome signatures of Escherichia coli in long-term stationary phase
Source: Sci Rep. 2023 Apr 6;13:5647. doi: 10.1038/s41598-023-32525-4 (PMC10079935; doi:10.1038/s41598-023-32525-4)
Supplement: Supplementary file 2 — Supplementary Information 2. [file 41598_2023_32525_MOESM2_ESM.xlsx]

## Sheet: Data S2
Inference of transcriptome signatures of Escherichia coli in long-term stationary phase, Sotaro Takano, Hiromi Takahashi, Yoshie Yama, Ryo Miyazaki, Chikara Furusawa and Saburo Tsuru
Data S2. A list of all screened GO terms, which includes a significantly larger number of highly contributing genes to PC1 in Fig. 2B (p-value < 0.01, hypergeometric test). For each GO term, we also showed the screened gene members, their average values of factor loading (correlation coefficient for the gene expression levels and PC scores), and the p-value for the involvement of the highly contr…
Functional categories PC1 top
GOnumber	function	total genes	screened members in top 3%	screened genes as top 3%	screened genes as bottom 3%	factor loadings_top	factor loadings_bottom	p-value_top 3%	p-value_bottom 3%
GO:0005215	transporter activity	127	yehY, uidB, gltK, mglC, xylH, yhdX, alsC, yphD, tdcC, mdtC, caiT, yidK, focB, ynfM, bcr, xylE, garP, mdtL, rarD, ybgQ, yhjD	21	1	0.977	-0.965	6.19e-11	0.98
GO:0003333	amino acid transmembrane transport	41	gltK, puuP, potE, ygjI, yjeM, tnaB, tdcC, tyrP	8	｀	0.977	0	2.14e-05	1
GO:0015297	antiporter activity	33	puuP, ygjI, yjeM, caiT, kefC, dinF, potE	7	0	0.972	0	4.07e-05	1
GO:0015171	amino acid transmembrane transporter activity	26	gltK, tdcC, puuP, potE, ygjI, yjeM	6	0	0.976	0	9.01e-05	1
GO:0006865	amino acid transport	66	gltK, yhdX, tdcC, tnaB, tyrP, puuP, potE, rhtA	8	1	0.977	-0.97	0.000689	0.868
GO:0015293	symporter activity	31	potE, tdcC, yidK, xylE, tnaB	5	0	0.974	0	0.00203	1
GO:0006855	drug transmembrane transport	20	dinF, bcr, mdtC, mdtL	4	0	0.97	0	0.00257	1
GO:0015145	monosaccharide transmembrane transporter activity	10	mglC, alsC, yphD	3	0	0.981	0	0.00271	1
GO:0015749	monosaccharide transport	10	mglC, alsC, yphD	3	0	0.981	0	0.00271	1
GO:0055085	transmembrane transport	186	yejB, garP, ybgQ, yajR, ydcT, caiT, yidK, ynfM, bcr, xylE, mdtL, puuP, yfbS	13	1	0.973	-0.965	0.00337	0.997
Functional categories PC1 bottom
GOnumber	function	total genes	screened members in bottom 3%	screened genes as top 3%	screened genes as bottom 3%	factor loadings_top	factor loadings_bottom	p-value_top 3%	p-value_bottom 3%
GO:0006412	translation	101	rpsR, rplQ, rplV, rplY, rpmF, tsf, glnS, gltX, leuS, lysS, pheT, trpS, tyrS, valS, rplP	0	15	0	-0.964301	1	1.94846e-07
GO:0004812	aminoacyl-tRNA ligase activity	24	glnS, gltX, leuS, lysS, pheT, trpS, tyrS, valS	0	8	0	-0.965621	1	2.52735e-07
GO:0006418	tRNA aminoacylation for protein translation	20	glnS, gltX, leuS, lysS, trpS, tyrS, valS	0	7	0	-0.967266	1	1.02098e-06
GO:0006633	fatty acid biosynthetic process	18	accB, fabZ, fabD, accA, accD, fabI	0	6	0	-0.978813	1	8.84099e-06
GO:0016874	ligase activity	80	lysS, accA, accD, glnS, gltX, leuS, pheT, trpS, tyrS, murE, valS	0	11	0	-0.966729	1	1.99827e-05
GO:0003723	RNA binding	111	accD, era, rhlB, rplV, rplY, rpsR, proQ, truD, proB, pheT, tyrS, rplP	0	12	0	-0.97051	1	9.59202e-05
GO:0006629	lipid metabolic process	55	accA, accD, fabI, fabZ, fabD, lpxD, lpxA, accB	0	8	0	-0.975735	1	0.000192372
GO:0043039	tRNA aminoacylation	6	tyrS, glnS, gltX	0	3	0	-0.972972	1	0.000492618
GO:0006631	fatty acid metabolic process	24	accA, accD, fabI, fabD, accB	0	5	0	-0.976612	1	0.000599331
GO:0009234	menaquinone biosynthetic process	7	ubiE, menB, menC	0	3	0	-0.971294	1	0.000843254
GO:0016853	isomerase activity	89	gyrA, ppiB, rfaD, topA, lpcA, ppiD, truD, kdsD, pgm	0	9	0	-0.96336	1	0.00121744
GO:0008615	pyridoxine biosynthetic process	8	pdxB, pdxJ, serC	0	3	0	-0.959918	1	0.00131978
GO:0022625	cytosolic large ribosomal subunit	32	rplQ, rplV, rplY, rpmF, rplP	0	5	0	-0.96341	1	0.00234472
GO:0003924	GTPase activity	21	era, ftsY, der, rsgA	0	4	0	-0.969616	1	0.00309899
GO:0009103	lipopolysaccharide biosynthetic process	22	rfaD, lpcA, kdsD, kdsA	0	4	0	-0.964225	1	0.00370108
GO:0003735	structural constituent of ribosome	55	rplQ, rpsR, rplP, rplV, rplY, rpmF	0	6	0	-0.964533	1	0.00558938
GO:0030529	ribonucleoprotein complex	55	rplQ, rplV, rplY, rpmF, rpsR, rplP	0	6	0	-0.964533	1	0.00558938
GO:0009245	lipid A biosynthetic process	13	fabZ, lpxD, lpxA	0	3	0	-0.974274	1	0.00603933
GO:0005840	ribosome	57	rplQ, rplV, rplY, rpmF, rpsR, rplP	0	6	0	-0.964533	1	0.00666549
GO:0003887	DNA-directed DNA polymerase activity	15	dnaQ, holC, ycdX	0	3	0	-0.968398	1	0.00919709
GO:0071897	DNA biosynthetic process	15	dnaQ, holC, ycdX	0	3	0	-0.968398	1	0.00919709
GO:0019843	rRNA binding	44	rplP, era, rplV, rplY, rpsR	0	5	0	-0.973082	1	0.00950483
