# Supplementary material for: Inference of transcriptome signatures of Escherichia coli in long-term stationary phase
Source: Sci Rep. 2023 Apr 6;13:5647. doi: 10.1038/s41598-023-32525-4 (PMC10079935; doi:10.1038/s41598-023-32525-4)
Supplement: Supplementary file 3 — Supplementary Information 3. [file 41598_2023_32525_MOESM3_ESM.xlsx]

## Sheet: Data S3
Inference of transcriptome signatures of Escherichia coli in long-term stationary phase, Sotaro Takano, Hiromi Takahashi, Yoshie Yama, Ryo Miyazaki, Chikara Furusawa and Saburo Tsuru
Data S3. All GO terms included in “biosynthetic process (GO:0009058),” “transport (GO:0006810),” “macromolecule biosynthetic process (GO:0009059),” and “response to stress (GO:0006950)” as child classes or their parts. Those GO terms were used in the calculation of the total mRNA signals in Fig. 3C and Supplementary Fig. S2. We showed the list of genes in each category in an individual sheet.

## Sheet: GO_0009058 biosynthetic process
GO_0009058 biosynthetic process
GOnumber	annotation	total genes
GO:0000050	urea cycle	5
GO:0000105	histidine biosynthetic process	10
GO:0000162	tryptophan biosynthetic process	6
GO:0000271	polysaccharide biosynthetic process	3
GO:0000731	DNA synthesis involved in DNA repair	4
GO:0001121	bacterial transcription	1
GO:0001123	transcription initiation from bacterial-type RNA polymerase promoter	3
GO:0001124	transcription elongation from bacterial-type RNA polymerase promoter	1
GO:0001514	selenocysteine incorporation	2
GO:0002184	cytoplasmic translational termination	1
GO:0005978	glycogen biosynthetic process	5
GO:0005989	lactose biosynthetic process	1
GO:0005992	trehalose biosynthetic process	2
GO:0006015	5-phosphoribose 1-diphosphate biosynthetic process	2
GO:0006048	UDP-N-acetylglucosamine biosynthetic process	4
GO:0006065	UDP-glucuronate biosynthetic process	1
GO:0006085	acetyl-CoA biosynthetic process	2
GO:0006086	acetyl-CoA biosynthetic process from pyruvate	1
GO:0006094	gluconeogenesis	10
GO:0006096	glycolytic process	22
GO:0006115	ethanol biosynthetic process	1
GO:0006164	purine nucleotide biosynthetic process	17
GO:0006166	purine ribonucleoside salvage	7
GO:0006168	adenine salvage	2
GO:0006171	cAMP biosynthetic process	1
GO:0006172	ADP biosynthetic process	1
GO:0006177	GMP biosynthetic process	2
GO:0006178	guanine salvage	1
GO:0006183	GTP biosynthetic process	1
GO:0006188	IMP biosynthetic process	1
GO:0006189	'de novo' IMP biosynthetic process	12
GO:0006203	dGTP catabolic process	2
GO:0006207	'de novo' pyrimidine nucleobase biosynthetic process	10
GO:0006221	pyrimidine nucleotide biosynthetic process	11
GO:0006222	UMP biosynthetic process	4
GO:0006223	uracil salvage	1
GO:0006226	dUMP biosynthetic process	3
GO:0006227	dUDP biosynthetic process	1
GO:0006228	UTP biosynthetic process	1
GO:0006229	dUTP biosynthetic process	1
GO:0006231	dTMP biosynthetic process	1
GO:0006233	dTDP biosynthetic process	1
GO:0006235	dTTP biosynthetic process	2
GO:0006241	CTP biosynthetic process	2
GO:0006260	DNA replication	46
GO:0006261	DNA-dependent DNA replication	13
GO:0006267	pre-replicative complex assembly involved in nuclear cell cycle DNA replication	1
GO:0006268	DNA unwinding involved in DNA replication	8
GO:0006269	DNA replication, synthesis of RNA primer	7
GO:0006270	DNA replication initiation	5
GO:0006271	DNA strand elongation involved in DNA replication	2
GO:0006274	DNA replication termination	1
GO:0006351	transcription, DNA-templated	267
GO:0006352	DNA-templated transcription, initiation	8
GO:0006353	DNA-templated transcription, termination	6
GO:0006354	DNA-templated transcription, elongation	2
GO:0006412	translation	101
GO:0006413	translational initiation	5
GO:0006414	translational elongation	7
GO:0006415	translational termination	7
GO:0006418	tRNA aminoacylation for protein translation	20
GO:0006419	alanyl-tRNA aminoacylation	1
GO:0006420	arginyl-tRNA aminoacylation	2
GO:0006421	asparaginyl-tRNA aminoacylation	1
GO:0006422	aspartyl-tRNA aminoacylation	1
GO:0006423	cysteinyl-tRNA aminoacylation	1
GO:0006424	glutamyl-tRNA aminoacylation	2
GO:0006425	glutaminyl-tRNA aminoacylation	1
GO:0006426	glycyl-tRNA aminoacylation	2
GO:0006427	histidyl-tRNA aminoacylation	1
GO:0006428	isoleucyl-tRNA aminoacylation	1
GO:0006429	leucyl-tRNA aminoacylation	1
GO:0006430	lysyl-tRNA aminoacylation	2
GO:0006431	methionyl-tRNA aminoacylation	1
GO:0006432	phenylalanyl-tRNA aminoacylation	2
GO:0006433	prolyl-tRNA aminoacylation	1
GO:0006434	seryl-tRNA aminoacylation	1
GO:0006435	threonyl-tRNA aminoacylation	1
GO:0006436	tryptophanyl-tRNA aminoacylation	1
GO:0006437	tyrosyl-tRNA aminoacylation	1
GO:0006438	valyl-tRNA aminoacylation	1
GO:0006493	protein O-linked glycosylation	1
GO:0006523	alanine biosynthetic process	1
GO:0006526	arginine biosynthetic process	11
GO:0006529	asparagine biosynthetic process	2
GO:0006532	aspartate biosynthetic process	2
GO:0006535	cysteine biosynthetic process from serine	3
GO:0006537	glutamate biosynthetic process	8
GO:0006542	glutamine biosynthetic process	2
GO:0006545	glycine biosynthetic process	3
GO:0006556	S-adenosylmethionine biosynthetic process	1
GO:0006557	S-adenosylmethioninamine biosynthetic process	1
GO:0006561	proline biosynthetic process	4
GO:0006564	L-serine biosynthetic process	4
GO:0006571	tyrosine biosynthetic process	3
GO:0006596	polyamine biosynthetic process	4
GO:0006633	fatty acid biosynthetic process	18
GO:0006646	phosphatidylethanolamine biosynthetic process	1
GO:0006654	phosphatidic acid biosynthetic process	1
GO:0006655	phosphatidylglycerol biosynthetic process	4
GO:0006729	tetrahydrobiopterin biosynthetic process	1
GO:0006744	ubiquinone biosynthetic process	12
GO:0006747	FAD biosynthetic process	1
GO:0006750	glutathione biosynthetic process	3
GO:0006754	ATP biosynthetic process	8
GO:0006761	dihydrofolate biosynthetic process	1
GO:0006777	Mo-molybdopterin cofactor biosynthetic process	11
GO:0006779	porphyrin-containing compound biosynthetic process	17
GO:0006780	uroporphyrinogen III biosynthetic process	1
GO:0006782	protoporphyrinogen IX biosynthetic process	10
GO:0006783	heme biosynthetic process	7
GO:0006799	polyphosphate biosynthetic process	1
GO:0008295	spermidine biosynthetic process	6
GO:0008299	isoprenoid biosynthetic process	11
GO:0008610	lipid biosynthetic process	9
GO:0008615	pyridoxine biosynthetic process	8
GO:0008616	queuosine biosynthetic process	3
GO:0008652	cellular amino acid biosynthetic process	101
GO:0008654	phospholipid biosynthetic process	15
GO:0008655	pyrimidine-containing compound salvage	2
GO:0009067	aspartate family amino acid biosynthetic process	2
GO:0009073	aromatic amino acid family biosynthetic process	21
GO:0009082	branched-chain amino acid biosynthetic process	17
GO:0009085	lysine biosynthetic process	9
GO:0009086	methionine biosynthetic process	14
GO:0009088	threonine biosynthetic process	7
GO:0009089	lysine biosynthetic process via diaminopimelate	13
GO:0009090	homoserine biosynthetic process	4
GO:0009094	L-phenylalanine biosynthetic process	4
GO:0009097	isoleucine biosynthetic process	11
GO:0009098	leucine biosynthetic process	8
GO:0009099	valine biosynthetic process	11
GO:0009102	biotin biosynthetic process	11
GO:0009103	lipopolysaccharide biosynthetic process	22
GO:0009107	lipoate biosynthetic process	2
GO:0009108	coenzyme biosynthetic process	1
GO:0009113	purine nucleobase biosynthetic process	2
GO:0009142	nucleoside triphosphate biosynthetic process	4
GO:0009152	purine ribonucleotide biosynthetic process	3
GO:0009156	ribonucleoside monophosphate biosynthetic process	1
GO:0009157	deoxyribonucleoside monophosphate biosynthetic process	1
GO:0009163	nucleoside biosynthetic process	1
GO:0009165	nucleotide biosynthetic process	4
GO:0009166	nucleotide catabolic process	3
GO:0009168	purine ribonucleoside monophosphate biosynthetic process	1
GO:0009220	pyrimidine ribonucleotide biosynthetic process	2
GO:0009224	CMP biosynthetic process	1
GO:0009228	thiamine biosynthetic process	12
GO:0009229	thiamine diphosphate biosynthetic process	10
GO:0009231	riboflavin biosynthetic process	8
GO:0009234	menaquinone biosynthetic process	7
GO:0009236	cobalamin biosynthetic process	8
GO:0009239	enterobactin biosynthetic process	7
GO:0009242	colanic acid biosynthetic process	6
GO:0009243	O antigen biosynthetic process	2
GO:0009244	lipopolysaccharide core region biosynthetic process	5
GO:0009245	lipid A biosynthetic process	13
GO:0009246	enterobacterial common antigen biosynthetic process	10
GO:0009252	peptidoglycan biosynthetic process	40
GO:0009257	10-formyltetrahydrofolate biosynthetic process	4
GO:0009263	deoxyribonucleotide biosynthetic process	6
GO:0009264	deoxyribonucleotide catabolic process	2
GO:0009298	GDP-mannose biosynthetic process	1
GO:0009396	folic acid-containing compound biosynthetic process	4
GO:0009398	FMN biosynthetic process	1
GO:0009403	toxin biosynthetic process	1
GO:0009423	chorismate biosynthetic process	11
GO:0009435	NAD biosynthetic process	8
GO:0009443	pyridoxal 5'-phosphate salvage	3
GO:0009446	putrescine biosynthetic process	2
GO:0010139	pyrimidine deoxyribonucleotide salvage	1
GO:0015937	coenzyme A biosynthetic process	4
GO:0015940	pantothenate biosynthetic process	4
GO:0015970	guanosine tetraphosphate biosynthetic process	3
GO:0015974	guanosine pentaphosphate catabolic process	1
GO:0015986	ATP synthesis coupled proton transport	8
GO:0016024	CDP-diacylglycerol biosynthetic process	3
GO:0016051	carbohydrate biosynthetic process	1
GO:0016094	polyprenol biosynthetic process	2
GO:0016114	terpenoid biosynthetic process	7
GO:0016260	selenocysteine biosynthetic process	3
GO:0018131	oxazole or thiazole biosynthetic process	1
GO:0018345	protein palmitoylation	1
GO:0019242	methylglyoxal biosynthetic process	1
GO:0019249	lactate biosynthetic process	3
GO:0019250	aerobic cobalamin biosynthetic process	1
GO:0019264	glycine biosynthetic process from serine	1
GO:0019277	UDP-N-acetylgalactosamine biosynthetic process	1
GO:0019281	L-methionine biosynthetic process from homoserine via O-succinyl-L-homoserine and cystathionine	1
GO:0019284	L-methionine salvage from S-adenosylmethionine	1
GO:0019285	glycine betaine biosynthetic process from choline	4
GO:0019288	isopentenyl diphosphate biosynthetic process, methylerythritol 4-phosphate pathway	7
GO:0019290	siderophore biosynthetic process	2
GO:0019292	tyrosine biosynthetic process from chorismate via 4-hydroxyphenylpyruvate	1
GO:0019294	keto-3-deoxy-D-manno-octulosonic acid biosynthetic process	4
GO:0019344	cysteine biosynthetic process	8
GO:0019353	protoporphyrinogen IX biosynthetic process from glutamate	4
GO:0019354	siroheme biosynthetic process	1
GO:0019357	nicotinate nucleotide biosynthetic process	1
GO:0019363	pyridine nucleotide biosynthetic process	7
GO:0019413	acetate biosynthetic process	2
GO:0019427	acetyl-CoA biosynthetic process from acetate	2
GO:0019542	propionate biosynthetic process	1
GO:0019569	L-arabinose catabolic process to xylulose 5-phosphate	3
GO:0019805	quinolinate biosynthetic process	1
GO:0019853	L-ascorbic acid biosynthetic process	2
GO:0019856	pyrimidine nucleobase biosynthetic process	3
GO:0019877	diaminopimelate biosynthetic process	5
GO:0019878	lysine biosynthetic process via aminoadipic acid	1
GO:0019985	translesion synthesis	1
GO:0030244	cellulose biosynthetic process	3
GO:0030497	fatty acid elongation	2
GO:0030632	D-alanine biosynthetic process	2
GO:0031297	replication fork processing	1
GO:0032261	purine nucleotide salvage	1
GO:0032263	GMP salvage	2
GO:0032264	IMP salvage	3
GO:0032265	XMP salvage	1
GO:0032324	molybdopterin cofactor biosynthetic process	6
GO:0032774	RNA biosynthetic process	1
GO:0033014	tetrapyrrole biosynthetic process	5
GO:0033317	pantothenate biosynthetic process from valine	3
GO:0033359	lysine biosynthetic process via diaminopimelate and N-succinyl-2-amino-6-ketopimelate	2
GO:0033384	geranyl diphosphate biosynthetic process	1
GO:0033387	putrescine biosynthetic process from ornithine	2
GO:0033388	putrescine biosynthetic process from arginine	2
GO:0033468	CMP-keto-3-deoxy-D-manno-octulosonic acid biosynthetic process	1
GO:0033585	L-phenylalanine biosynthetic process from chorismate via phenylpyruvate	2
GO:0034355	NAD salvage	3
GO:0034628	'de novo' NAD biosynthetic process from aspartate	5
GO:0035998	7,8-dihydroneopterin 3'-triphosphate biosynthetic process	1
GO:0036104	Kdo2-lipid A biosynthetic process	2
GO:0042158	lipoprotein biosynthetic process	2
GO:0042450	arginine biosynthetic process via ornithine	5
GO:0042759	long-chain fatty acid biosynthetic process	2
GO:0042777	plasma membrane ATP synthesis coupled proton transport	7
GO:0042819	vitamin B6 biosynthetic process	1
GO:0042823	pyridoxal phosphate biosynthetic process	4
GO:0042852	L-alanine biosynthetic process	1
GO:0042866	pyruvate biosynthetic process	1
GO:0043041	amino acid activation for nonribosomal peptide biosynthetic process	1
GO:0043043	peptide biosynthetic process	2
GO:0043097	pyrimidine nucleoside salvage	4
GO:0043099	pyrimidine deoxyribonucleoside salvage	1
GO:0043100	pyrimidine nucleobase salvage	1
GO:0043101	purine-containing compound salvage	1
GO:0043103	hypoxanthine salvage	1
GO:0044038	cell wall macromolecule biosynthetic process	1
GO:0044205	'de novo' UMP biosynthetic process	7
GO:0044206	UMP salvage	3
GO:0044208	'de novo' AMP biosynthetic process	2
GO:0044209	AMP salvage	3
GO:0044210	'de novo' CTP biosynthetic process	2
GO:0044211	CTP salvage	1
GO:0044283	small molecule biosynthetic process	4
GO:0044550	secondary metabolite biosynthetic process	4
GO:0044787	bacterial-type DNA replication	1
GO:0045004	DNA replication proofreading	2
GO:0045226	extracellular polysaccharide biosynthetic process	7
GO:0045337	farnesyl diphosphate biosynthetic process	1
GO:0046047	TTP catabolic process	1
GO:0046052	UTP catabolic process	1
GO:0046061	dATP catabolic process	1
GO:0046076	dTTP catabolic process	1
GO:0046081	dUTP catabolic process	2
GO:0046084	adenine biosynthetic process	3
GO:0046086	adenosine biosynthetic process	1
GO:0046101	hypoxanthine biosynthetic process	2
GO:0046103	inosine biosynthetic process	1
GO:0046166	glyceraldehyde-3-phosphate biosynthetic process	1
GO:0046167	glycerol-3-phosphate biosynthetic process	1
GO:0046279	3,4-dihydroxybenzoate biosynthetic process	1
GO:0046295	glycolate biosynthetic process	1
GO:0046342	CDP-diacylglycerol catabolic process	1
GO:0046474	glycerophospholipid biosynthetic process	5
GO:0046654	tetrahydrofolate biosynthetic process	11
GO:0046656	folic acid biosynthetic process	10
GO:0046901	tetrahydrofolylpolyglutamate biosynthetic process	1
GO:0048034	heme O biosynthetic process	1
GO:0050992	dimethylallyl diphosphate biosynthetic process	2
GO:0051188	cofactor biosynthetic process	2
GO:0051191	prosthetic group biosynthetic process	2
GO:0051479	mannosylglycerate biosynthetic process	1
GO:0051484	isopentenyl diphosphate biosynthetic process, methylerythritol 4-phosphate pathway involved in terpenoid biosynthetic process	1
GO:0052837	thiazole biosynthetic process	1
GO:0052865	1-deoxy-D-xylulose 5-phosphate biosynthetic process	1
GO:0055129	L-proline biosynthetic process	3
GO:0061475	cytosolic valyl-tRNA aminoacylation	1
GO:0061615	glycolytic process through fructose-6-phosphate	2
GO:0070581	rolling circle DNA replication	1
GO:0070814	hydrogen sulfide biosynthetic process	6
GO:0070929	trans-translation	1
GO:0070981	L-asparagine biosynthetic process	2
GO:0071266	'de novo' L-methionine biosynthetic process	1
GO:0071271	1-butanol biosynthetic process	2
GO:0071807	replication fork arrest involved in DNA replication termination	1
GO:0071897	DNA biosynthetic process	15
GO:0071932	replication fork reversal	1
GO:0090540	bacterial cellulose biosynthetic process	2
GO:0097054	L-glutamate biosynthetic process	2
GO:0097056	selenocysteinyl-tRNA(Sec) biosynthetic process	2
GO:0097171	ADP-L-glycero-beta-D-manno-heptose biosynthetic process	3
GO:1901137	carbohydrate derivative biosynthetic process	1
GO:1902328	bacterial-type DNA replication initiation	1
GO:1902758	bis(molybdopterin guanine dinucleotide)molybdenum biosynthetic process	1
GO:1902767	isoprenoid biosynthetic process via mevalonate	1
GO:1990145	maintenance of translational fidelity	2
GO:2001061	D-glycero-D-manno-heptose 7-phosphate biosynthetic process	1
GO:2001295	malonyl-CoA biosynthetic process	3

## Sheet: GO_0006810 transport
GO_0006810 transport
GOnumber	annotation	total genes
GO:0006857	oligopeptide transport	1
GO:0015761	mannose transmembrane transport	3
GO:0015991	ATP hydrolysis coupled proton transport	3
GO:0015986	ATP synthesis coupled proton transport	8
GO:0042777	plasma membrane ATP synthesis coupled proton transport	7
GO:0015764	N-acetylglucosamine transport	4
GO:0033214	siderophore-dependent iron import into cell	2
GO:0032445	fructose import	5
GO:0034220	ion transmembrane transport	9
GO:0015809	arginine transport	1
GO:0072321	chaperone-mediated protein transport	1
GO:1904659	glucose transmembrane transport	1
GO:0035672	oligopeptide transmembrane transport	1
GO:0042939	tripeptide transport	1
GO:0048473	D-methionine transport	3
GO:0034258	nicotinamide riboside transport	1
GO:0015834	peptidoglycan-associated peptide transport	1
GO:0015724	formate transport	2
GO:0006605	protein targeting	6
GO:0006886	intracellular protein transport	5
GO:0015721	bile acid and bile salt transport	1
GO:0043952	protein transport by the Sec complex	7
GO:0042914	colicin transport	2
GO:0044718	siderophore transmembrane transport	2
GO:0043213	bacteriocin transport	9
GO:0033212	iron import into cell	3
GO:0015689	molybdate ion transport	4
GO:0065002	intracellular protein transmembrane transport	10
GO:0042930	enterobactin transport	2
GO:1901684	arsenate ion transmembrane transport	1
GO:0015795	sorbitol transport	1
GO:0072323	chaperone-mediated protein transport across periplasmic space	1
GO:0071806	protein transmembrane transport	3
GO:0032329	serine transport	2
GO:0043953	protein transport by the Tat complex	4
GO:0015824	proline transport	2
GO:0015031	protein transport	43
GO:0015691	cadmium ion transport	1
GO:0006826	iron ion transport	1
GO:0006835	dicarboxylic acid transport	3
GO:1902022	L-lysine transport	1
GO:0006811	ion transport	76
GO:0015828	tyrosine transport	2
GO:0006824	cobalt ion transport	3
GO:0015920	lipopolysaccharide transport	1
GO:0009306	protein secretion	8
GO:0015891	siderophore transport	5
GO:0030001	metal ion transport	5
GO:0015812	gamma-aminobutyric acid transport	1
GO:0000041	transition metal ion transport	1
GO:0006829	zinc ion transport	7
GO:0015990	electron transport coupled proton transport	8
GO:0015803	branched-chain amino acid transport	6
GO:0015827	tryptophan transport	3
GO:0015826	threonine transport	3
GO:0015846	polyamine transport	6
GO:1902047	polyamine transmembrane transport	5
GO:0017038	protein import	4
GO:0015733	shikimate transmembrane transport	1
GO:0015804	neutral amino acid transport	1
GO:0015820	leucine transport	3
GO:0015889	cobalamin transport	7
GO:0006612	protein targeting to membrane	2
GO:0006614	SRP-dependent cotranslational protein targeting to membrane	2
GO:0015710	tellurite transport	2
GO:0006865	amino acid transport	66
GO:0015833	peptide transport	25
GO:0015816	glycine transport	1
GO:0015808	L-alanine transport	1
GO:0042941	D-alanine transport	1
GO:0001762	beta-alanine transport	1
GO:1903714	isoleucine transmembrane transport	1
GO:0015821	methionine transport	1
GO:0071577	zinc ion transmembrane transport	6
GO:0015823	phenylalanine transport	3
GO:0015693	magnesium ion transport	2
GO:1902475	L-alpha-amino acid transmembrane transport	19
GO:0015807	L-amino acid transport	19
GO:0006817	phosphate ion transport	8
GO:0015818	isoleucine transport	1
GO:0042968	homoserine transport	1
GO:0042953	lipoprotein transport	4
GO:1903785	L-valine transmembrane transport	4
GO:0015836	lipid-linked peptidoglycan transport	1
GO:0035461	vitamin transmembrane transport	3
GO:0015829	valine transport	3
GO:0015813	L-glutamate transmembrane transport	1
GO:0035435	phosphate ion transmembrane transport	9
GO:0098656	anion transmembrane transport	1
GO:0015793	glycerol transport	3
GO:0070588	calcium ion transmembrane transport	1
GO:0003333	amino acid transmembrane transport	41
GO:0015696	ammonium transport	1
GO:0072488	ammonium transmembrane transport	1
GO:0015670	carbon dioxide transport	1
GO:0035524	proline transmembrane transport	1
GO:0015912	short-chain fatty acid transport	1
GO:0015797	mannitol transport	2
GO:0031460	glycine betaine transport	5
GO:0009401	phosphoenolpyruvate-dependent sugar phosphotransferase system	47
GO:0015740	C4-dicarboxylate transport	6
GO:0042891	antibiotic transport	4
GO:0006833	water transport	2
GO:0098655	cation transmembrane transport	21
GO:1902600	proton transmembrane transport	9
GO:0015856	cytosine transport	1
GO:0015847	putrescine transport	7
GO:0046618	drug export	5
GO:0006855	drug transmembrane transport	20
GO:0015706	nitrate transport	3
GO:0070574	cadmium ion transmembrane transport	3
GO:0034775	glutathione transmembrane transport	2
GO:0015741	fumarate transport	1
GO:0071423	malate transmembrane transport	1
GO:0071422	succinate transmembrane transport	1
GO:0070778	L-aspartate transmembrane transport	1
GO:0015707	nitrite transport	4
GO:0035725	sodium ion transmembrane transport	4
GO:0015888	thiamine transport	3
GO:0015685	ferric-enterobactin import into cell	4
GO:1902601	silver ion transmembrane transport	2
GO:0032328	alanine transport	1
GO:0008272	sulfate transport	6
GO:1902358	sulfate transmembrane transport	6
GO:0033228	cysteine export across plasma membrane	3
GO:0015692	lead ion transport	1
GO:0006813	potassium ion transport	17
GO:0042883	cysteine transport	1
GO:0035442	dipeptide transmembrane transport	4
GO:0034755	iron ion transmembrane transport	1
GO:0055085	transmembrane transport	186
GO:0071805	potassium ion transmembrane transport	11
GO:0006812	cation transport	7
GO:0015825	L-serine transport	1
GO:1901264	carbohydrate derivative transport	2
GO:1902023	L-arginine transport	1
GO:0034229	ethanolamine transport	1
GO:0006821	chloride transport	2
GO:1902476	chloride transmembrane transport	2
GO:0008643	carbohydrate transport	87
GO:0035444	nickel cation transmembrane transport	6
GO:0042938	dipeptide transport	9
GO:0015887	pantothenate transmembrane transport	1
GO:0042942	D-serine transport	2
GO:0042884	microcin transport	6
GO:0006869	lipid transport	3
GO:0006825	copper ion transport	3
GO:0006814	sodium ion transport	17
GO:1903826	arginine transmembrane transport	2
GO:0044341	sodium-dependent phosphate transport	1
GO:1903791	uracil transmembrane transport	1
GO:0015857	uracil transport	1
GO:0015858	nucleoside transport	3
GO:0015699	antimonite transport	1
GO:0015700	arsenite transport	1
GO:0015835	peptidoglycan transport	1
GO:0046411	2-keto-3-deoxygluconate transmembrane transport	1
GO:0015698	inorganic anion transport	1
GO:0035350	FAD transmembrane transport	1
GO:0006847	plasma membrane acetate transport	1
GO:0097339	glycolate transmembrane transport	1
GO:0015794	glycerol-3-phosphate transmembrane transport	6
GO:0071705	nitrogen compound transport	3
GO:0042920	3-hydroxyphenylpropionic acid transport	1
GO:0015817	histidine transport	1
GO:0035873	lactate transmembrane transport	1
GO:1903352	L-ornithine transmembrane transport	1
GO:0015767	lactose transport	3
GO:0015886	heme transport	9
GO:0042956	maltodextrin transport	5
GO:0034219	carbohydrate transmembrane transport	39
GO:0042908	xenobiotic transport	3
GO:0015768	maltose transport	6
GO:1901642	nucleoside transmembrane transport	3
GO:0015739	sialic acid transport	1
GO:0015879	carnitine transport	1
GO:1902270	(R)-carnitine transmembrane transport	1
GO:1902603	carnitine transmembrane transport	1
GO:1900751	4-(trimethylammonio)butanoate transport	1
GO:0015749	monosaccharide transmembrane transport	10
GO:0015736	hexuronate transmembrane transport	1
GO:0015778	hexuronide transport	1
GO:0015726	L-idonate transmembrane transport	1
GO:0000101	sulfur amino acid transport	1
GO:0015871	choline transport	2
GO:0015671	oxygen transport	1
GO:0032238	adenosine transport	1
GO:0015860	purine nucleoside transmembrane transport	1
GO:0072531	pyrimidine-containing compound transmembrane transport	1
GO:0015864	pyrimidine nucleoside transport	1
GO:0015861	cytidine transport	1
GO:0015862	uridine transport	1
GO:0015851	nucleobase transport	1
GO:0015760	glucose-6-phosphate transport	1
GO:0015712	hexose phosphate transport	1
GO:0001407	glycerophosphodiester transmembrane transport	5
GO:0060003	copper ion export	4
GO:0042919	benzoate transport	1
GO:0015675	nickel cation transport	5
GO:0006820	anion transport	4
GO:0015716	organic phosphonate transport	5
GO:0072511	divalent inorganic cation transport	2
GO:0008645	hexose transmembrane transport	1
GO:0015762	rhamnose transmembrane transport	1
GO:0015711	organic anion transport	3
GO:0035429	gluconate transmembrane transport	7
GO:0015882	L-ascorbic acid transmembrane transport	3
GO:0015756	fucose transmembrane transport	2
GO:0015839	cadaverine transport	1
GO:1903401	L-lysine transmembrane transport	1
GO:0015769	melibiose transport	1
GO:0015765	methylgalactoside transport	1
GO:0015679	plasma membrane copper ion transport	2
GO:0015673	silver ion transport	1
GO:0015801	aromatic amino acid transport	5
GO:0015771	trehalose transport	1
GO:0015755	fructose transmembrane transport	6
GO:0015718	monocarboxylic acid transport	1
GO:0015909	long-chain fatty acid transport	1
GO:0015757	galactose transmembrane transport	8
GO:1903711	spermidine transmembrane transport	3
GO:0046942	carboxylic acid transport	2
GO:0015753	D-xylose transmembrane transport	4
GO:0015752	D-ribose transmembrane transport	4
GO:0042882	L-arabinose transmembrane transport	5
GO:0035434	copper ion transmembrane transport	1
GO:0071421	manganese ion transmembrane transport	1
GO:0072348	sulfur compound transport	1
GO:0015863	xanthosine transport	1
GO:0015751	arabinose transmembrane transport	3
GO:1902815	N,N'-diacetylchitobiose import	3
GO:0046323	glucose import	2
GO:0015672	monovalent inorganic cation transport	1
GO:0051476	mannosylglycerate transport	1
GO:0015748	organophosphate ester transport	1
GO:0042918	alkanesulfonate transport	3

## Sheet: GO_0009059 MBS
GO_0009059 Macromolecule biosynthetic process
GOnumber	annotation	total genes
GO:1990145	maintenance of translational fidelity	2
GO:0006414	translational elongation	7
GO:0005978	glycogen biosynthetic process	5
GO:0001123	transcription initiation from bacterial-type RNA polymerase promoter	3
GO:0006412	translation	101
GO:0006435	threonyl-tRNA aminoacylation	1
GO:0006353	DNA-templated transcription, termination	6
GO:0006434	seryl-tRNA aminoacylation	1
GO:0006422	aspartyl-tRNA aminoacylation	1
GO:0006426	glycyl-tRNA aminoacylation	2
GO:0002184	cytoplasmic translational termination	1
GO:0006419	alanyl-tRNA aminoacylation	1
GO:0032774	RNA biosynthetic process	1
GO:0006352	DNA-templated transcription, initiation	8
GO:0006428	isoleucyl-tRNA aminoacylation	1
GO:0006413	translational initiation	5
GO:0097056	selenocysteinyl-tRNA(Sec) biosynthetic process	2
GO:0001121	bacterial transcription	1
GO:0006432	phenylalanyl-tRNA aminoacylation	2
GO:0006437	tyrosyl-tRNA aminoacylation	1
GO:0006429	leucyl-tRNA aminoacylation	1
GO:0006438	valyl-tRNA aminoacylation	1
GO:0061475	cytosolic valyl-tRNA aminoacylation	1
GO:0006427	histidyl-tRNA aminoacylation	1
GO:0006418	tRNA aminoacylation for protein translation	20
GO:0006420	arginyl-tRNA aminoacylation	2
GO:0006425	glutaminyl-tRNA aminoacylation	1
GO:0006424	glutamyl-tRNA aminoacylation	2
GO:0006431	methionyl-tRNA aminoacylation	1
GO:0006415	translational termination	7
GO:0070929	trans-translation	1
GO:0009244	lipopolysaccharide core region biosynthetic process	5
GO:0006433	prolyl-tRNA aminoacylation	1
GO:0006421	asparaginyl-tRNA aminoacylation	1
GO:0006430	lysyl-tRNA aminoacylation	2
GO:0006270	DNA replication initiation	5
GO:0006354	DNA-templated transcription, elongation	2
GO:0006436	tryptophanyl-tRNA aminoacylation	1
GO:0019294	keto-3-deoxy-D-manno-octulosonic acid biosynthetic process	4
GO:0006269	DNA replication, synthesis of RNA primer	7
GO:0006271	DNA strand elongation involved in DNA replication	2
GO:0009242	colanic acid biosynthetic process	6
GO:0001514	selenocysteine incorporation	2
GO:0044038	cell wall macromolecule biosynthetic process	1
GO:0071932	replication fork reversal	1
GO:0006260	DNA replication	46
GO:0006423	cysteinyl-tRNA aminoacylation	1
GO:0009103	lipopolysaccharide biosynthetic process	22
GO:0006267	pre-replicative complex assembly involved in nuclear cell cycle DNA replication	1
GO:0009243	O antigen biosynthetic process	2
GO:0042158	lipoprotein biosynthetic process	2
GO:0006268	DNA unwinding involved in DNA replication	8
GO:0006351	transcription, DNA-templated	267
GO:0009252	peptidoglycan biosynthetic process	40
GO:0071897	DNA biosynthetic process	15
GO:1902328	bacterial-type DNA replication initiation	1
GO:0006261	DNA-dependent DNA replication	13
GO:0000271	polysaccharide biosynthetic process	3
GO:0009246	enterobacterial common antigen biosynthetic process	10
GO:0000731	DNA synthesis involved in DNA repair	4
GO:0070581	rolling circle DNA replication	1
GO:0031297	replication fork processing	1
GO:0045004	DNA replication proofreading	2
GO:0090540	bacterial cellulose biosynthetic process	2
GO:0044787	bacterial-type DNA replication	1
GO:0045226	extracellular polysaccharide biosynthetic process	7
GO:0006274	DNA replication termination	1
GO:0071807	replication fork arrest involved in DNA replication termination	1
GO:0001124	transcription elongation from bacterial-type RNA polymerase promoter	1
GO:0019985	translesion synthesis	1
GO:0030244	cellulose biosynthetic process	3
GO:0006493	protein O-linked glycosylation	1
GO:0051191	prosthetic group biosynthetic process	2
GO:0018345	protein palmitoylation	1

## Sheet: GO_0006950 response to stress
GO_0006950 Response to stress
GOnumber	annotation	total genes
GO:0033195	response to alkyl hydroperoxide	1
GO:0015968	stringent response	1
GO:0097533	cellular stress response to acid chemical	1
GO:0034620	cellular response to unfolded protein	1
GO:0006972	hyperosmotic response	3
GO:0032055	negative regulation of translation in response to stress	1
GO:0006986	response to unfolded protein	1
GO:0033194	response to hydroperoxide	4
GO:0070415	trehalose metabolism in response to cold stress	2
GO:0034605	cellular response to heat	5
GO:0042538	hyperosmotic salinity response	1
GO:0042594	response to starvation	7
GO:0009970	cellular response to sulfate starvation	2
GO:0036460	cellular response to cell envelope stress	3
GO:0034614	cellular response to reactive oxygen species	2
GO:0000302	response to reactive oxygen species	2
GO:0009408	response to heat	46
GO:0019430	removal of superoxide radicals	4
GO:0034198	cellular response to amino acid starvation	2
GO:0034599	cellular response to oxidative stress	8
GO:0006979	response to oxidative stress	34
GO:0009409	response to cold	7
GO:0006970	response to osmotic stress	12
GO:0000303	response to superoxide	1
GO:0000726	non-recombinational repair	1
GO:0070301	cellular response to hydrogen peroxide	8
GO:0071474	cellular hyperosmotic response	3
GO:0009651	response to salt stress	2
GO:0010350	cellular response to magnesium starvation	1
GO:0006974	cellular response to DNA damage stimulus	193
GO:0071731	response to nitric oxide	2
GO:0009267	cellular response to starvation	3
GO:0000725	recombinational repair	6
GO:0000716	transcription-coupled nucleotide-excision repair, DNA damage recognition	1
GO:0007234	osmosensory signaling via phosphorelay pathway	1
GO:0016036	cellular response to phosphate starvation	4
GO:0006289	nucleotide-excision repair	6
GO:0009271	phage shock	6
GO:0000731	DNA synthesis involved in DNA repair	4
GO:0070417	cellular response to cold	2
GO:0009307	DNA restriction-modification system	1
GO:0006284	base-excision repair	10
GO:0045004	DNA replication proofreading	2
GO:0010312	detoxification of zinc ion	1
GO:0006298	mismatch repair	10
GO:0006281	DNA repair	67
GO:0006288	base-excision repair, DNA ligation	2
GO:0044355	clearance of foreign intracellular DNA	2
GO:0036448	cellular response to glucose-phosphate stress	1
GO:0006307	DNA dealkylation involved in DNA repair	5
GO:0051409	response to nitrosative stress	2
GO:0071454	cellular response to anoxia	1
GO:0071218	cellular response to misfolded protein	1
GO:0071732	cellular response to nitric oxide	1
GO:0006302	double-strand break repair	7
GO:0009432	SOS response	27
GO:0051607	defense response to virus	3
GO:0000724	double-strand break repair via homologous recombination	4
GO:0042542	response to hydrogen peroxide	5
GO:0019985	translesion synthesis	1
GO:0010273	detoxification of copper ion	5
GO:0071470	cellular response to osmotic stress	4
GO:1990169	stress response to copper ion	1
GO:0006285	base-excision repair, AP site formation	2
