# Supplementary material for: Inference of transcriptome signatures of Escherichia coli in long-term stationary phase
Source: Sci Rep. 2023 Apr 6;13:5647. doi: 10.1038/s41598-023-32525-4 (PMC10079935; doi:10.1038/s41598-023-32525-4)
Supplement: Supplementary file 4 — Supplementary Information 4. [file 41598_2023_32525_MOESM4_ESM.xlsx]

## Sheet: Data S4
Inference of transcriptome signatures of Escherichia coli in long-term stationary phase, Sotaro Takano, Hiromi Takahashi, Yoshie Yama, Ryo Miyazaki, Chikara Furusawa and Saburo Tsuru
Data S4. All extracted GO terms that exhibited significant differential expressions between LTSsn and STS (FDR q-value < 0.05, Gene Set Enrichment Analysis). Enrichment Score (ES), Normalized Enrichment Score (NES), Nominal p-value (NOM. p. val.), and False Discovery Rate (FDR) are shown in the data.
Up-regulated in LTSsn
GOnumber	Annotation	SIZE	ES	NES	NOM.p.val	FDR.q.val
GO:0009271	phage shock	7	0.993	2.05	<0.001	0.0131
GO:0008643	carbohydrate transport	87	0.539	1.97	<0.001	0.0194
GO:0055085	transmembrane transport	186	0.47	1.91	<0.001	0.0357
Up-regulated in STS
GOnumber	Annotation	SIZE	ES	NES	NOM.p.val	FDR.q.val
GO:0003735	structural constituent of ribosome	55	-0.837	-2.96	<0.001	<0.001
GO:0005840	ribosome	57	-0.834	-2.96	<0.001	<0.001
GO:0030529	ribonucleoprotein complex	55	-0.824	-2.92	<0.001	<0.001
GO:0006412	translation	101	-0.747	-2.91	<0.001	<0.001
GO:0022625	cytosolic large ribosomal subunit	32	-0.877	-2.73	<0.001	<0.001
GO:0019843	rRNA binding	44	-0.808	-2.73	<0.001	<0.001
GO:0003723	RNA binding	111	-0.633	-2.55	<0.001	<0.001
GO:0022627	cytosolic small ribosomal subunit	23	-0.802	-2.37	<0.001	<0.001
GO:0000049	tRNA binding	27	-0.688	-2.17	<0.001	<0.001
GO:0006099	tricarboxylic acid cycle	26	-0.692	-2.03	<0.001	0.00292
GO:0015935	small ribosomal subunit	7	-0.953	-2.02	<0.001	0.00293
GO:0006417	regulation of translation	15	-0.758	-2.01	<0.001	0.00285
GO:0003697	single-stranded DNA binding	14	-0.784	-2.01	<0.001	0.00302
GO:0031564	transcription antitermination	11	-0.802	-1.99	<0.001	0.00374
GO:0003746	translation elongation factor activity	8	-0.864	-1.91	<0.001	0.0144
GO:0015934	large ribosomal subunit	7	-0.877	-1.89	0.00219	0.0175
GO:0006414	translational elongation	7	-0.878	-1.86	<0.001	0.026
GO:0015078	hydrogen ion transmembrane transporter activity	7	-0.872	-1.85	<0.001	0.0307
GO:0006097	glyoxylate cycle	8	-0.803	-1.82	0.00224	0.0408
GO:0009060	aerobic respiration	22	-0.619	-1.81	0.00932	0.0423
